# Supplementary material for: Sex Chromosome-wide Transcriptional Suppression and Compensatory Cis-Regulatory Evolution Mediate Gene Expression in the Drosophila Male Germline
Source: PLoS Biol. 2016 Jul 12;14(7):e1002499. doi: 10.1371/journal.pbio.1002499 (PMC4942098; doi:10.1371/journal.pbio.1002499)
Supplement: S1 Data — (XLS) [file pbio.1002499.s001.xls]

## Sheet: qPCR data for Table 1
Location	Sample	Target	Ct1	Ct2	RpS3	RpS3_Sample	RpS3_Ct1	RpS3_Ct2
A	Wol4	miniw	24.23	24.23	RpS3	Wol4 1	17.14	16.77
A	Wol4	miniw	24.86	24.34	RpS3	Wol4 2	17.44	17.29
A	Wol4	miniw	27.02	26.64	RpS3	Wol4 3	18.85	18.79
A	Wol4	miniw	24.93	24.96	RpS3	Wol4 4	17.3	17.44
A	Wol7	miniw	25.32	25.14	RpS3	Wol7 1	17.4	17.3
A	Wol7	miniw	26.6	26.13	RpS3	Wol7 2	18.35	18.14
A	Wol7	miniw	26.51	26.42	RpS3	Wol7 3	19.02	18.46
A	Wol7	miniw	25.42	25.13	RpS3	Wol7 4	17.45	17.39
A	Wol10	miniW	26.05	26.13	RpS3	Wol10 1	19.01	18.79
A	Wol10	miniW	27.79	27.48	RpS3	Wol10 2	20.45	20.29
A	Wol10	miniW	26.45	26.4	RpS3	Wol10 3	18.51	18.45
A	Wol10	miniW	26.78	26.56	RpS3	Wol10 4	19.55	19.27
X	Wol12X	miniW	30.75	29.94	RpS3	Wol12X 1	18.58	18.69
X	Wol12X	miniW	27.82	27.43	RpS3	Wol12X 2	18.91	18.5
X	Wol12X	miniW	28.07	27.36	RpS3	Wol12X 3	18.65	18.19
X	Wol12X	miniW	27.35	27.06	RpS3	Wol12X 4	17.96	17.95
X	Wol13X	miniw	27.25	26.61	RpS3	wol13x 1	18.12	17.76
X	Wol13X	miniW	27.47	26.68	RpS3	wol13x 2	17.86	17.64
X	Wol13X	miniW	26.91	26.21	RpS3	wol13x 3	18.44	19.44
X	Wol13X	miniW	25.29	25.25	RpS3	wol13x 4	17.49	17.69
A	Wol14	miniW	27.39	26.96	RpS3	Wol14 1	19	19.23
A	Wol14	miniW	26.72	28.97	RpS3	Wol14 2	18.16	18.15
A	Wol14	miniW	25.57	25.66	RpS3	Wol14 3	18.43	18.22
A	Wol14	miniW	26.31	26.31	RpS3	Wol14 4	18.96	18.89
A	Wol2	miniW	25.47	25.44	RpS3	wol2/+ 1	17.08	17.11
A	Wol2	miniW	25.7	25.49	RpS3	wol2/+ 2	17.56	17.38
A	Wol2	miniW	25.08	25.03	RpS3	wol2/+ 3	17.11	17.02
A	Wol2	miniW	24.67	24.25	RpS3	wol2/+ 4	17.35	17.25
X	Wol22X	miniW	26.5	26.18	RpS3	wol22x 1	18.39	18.35
X	Wol22X	miniW	28.57	28.37	RpS3	wol22x 2	19.59	19.73
X	Wol22X	miniW	26.15	25.8	RpS3	wol22x 3	17.87	17.74
X	Wol22X	miniW	28.05	27.88	RpS3	wol22x 4	19	19.03
X	Wol23X	miniW	27.57	24.8	RpS3	Wol23X 1	18.34	17.49
X	Wol23X	miniW	26.82	26.17	RpS3	Wol23X 2	18.67	18.21
X	Wol23X	miniW	25.87	25.36	RpS3	Wol23X 3	18.1	18.25
X	Wol23X	miniW	26.82	26.87	RpS3	Wol23X 4	18.83	18.65
X	Wol5X	miniW	26.37	26.07	RpS3	wol5X 1	18.02	18.05
X	Wol5X	miniW	28	27.63	RpS3	wol5x 2	19.66	19.35
X	Wol5X	miniW	26.72	26.5	RpS3	wol5x 3	19.01	18.85
X	Wol5X	miniW	24.69	24.87	RpS3	wol5x 4	17.18	17.48
A	Wol10	lacZ	21.14	21.25	RpS3	Wol10 1	19.01	18.79
A	Wol10	lacZ	22.35	22.48	RpS3	Wol10 2	20.45	20.29
A	Wol10	lacZ	22.44	22.53	RpS3	Wol10 3	18.51	18.45
A	Wol10	lacZ	23.09	23.25	RpS3	Wol10 4	19.55	19.27
X	Wol12X	lacZ	24.97	24.62	RpS3	Wol12X 1	18.58	18.69
X	Wol12X	lacZ	26.47	25.79	RpS3	Wol12X 2	18.91	18.5
X	Wol12X	lacZ	24.79	24.53	RpS3	Wol12X 3	18.65	18.19
X	Wol12X	lacZ	25	24.84	RpS3	Wol12X 4	17.96	17.95
X	wol13x	lacZ	28.26	27.67	RpS3	wol13x 1	18.12	17.76
X	wol13x	lacZ	26.3	26.07	RpS3	wol13x 2	17.86	17.64
X	wol13x	lacZ	25.21	25.24	RpS3	wol13x 3	18.44	19.44
X	wol13x	lacZ	23.4	23.45	RpS3	wol13x 4	17.49	17.69
A	Wol14	lacZ	23.09	22.72	RpS3	Wol14 1	19	19.23
A	Wol14	lacZ	24.66	24.65	RpS3	Wol14 2	18.16	18.15
A	Wol14	lacZ	20.07	20.09	RpS3	Wol14 3	18.43	18.22
A	Wol14	lacZ	20.15	20.42	RpS3	Wol14 4	18.96	18.89
A	wol2	lacZ	20	19.5	RpS3	wol2/+ 1	17.08	17.11
A	wol2	lacZ	23.2	22.63	RpS3	wol2/+ 2	17.56	17.38
A	wol2	lacZ	21.24	20.73	RpS3	wol2/+ 3	17.11	17.02
A	wol2	lacZ	19.28	19.18	RpS3	wol2/+ 4	17.35	17.25
X	wol22x	lacZ	23.17	23.05	RpS3	wol22x 1	18.39	18.35
X	wol22x	lacZ	26.62	26.33	RpS3	wol22x 2	19.59	19.73
X	wol22x	lacZ	23.56	23.75	RpS3	wol22x 3	17.87	17.74
X	wol22x	lacZ	26.41	26.43	RpS3	wol22x 4	19	19.03
X	Wol23X	lacZ	24.19	24.02	RpS3	Wol23X 1	18.34	17.49
X	Wol23X	lacZ	24.83	24.64	RpS3	Wol23X 2	18.67	18.21
X	Wol23X	lacZ	22.28	22.05	RpS3	Wol23X 3	18.1	18.25
X	Wol23X	lacZ	25.37	25.31	RpS3	Wol23X 4	18.83	18.65
A	Wol4	lacZ	17.29	17.17	RpS3	Wol4 1	17.14	16.77
A	Wol4	lacZ	20.52	20.22	RpS3	Wol4 2	17.44	17.29
A	Wol4	lacZ	23.01	22.71	RpS3	Wol4 3	18.85	18.79
A	Wol4	lacZ	22.11	22.07	RpS3	Wol4 4	17.3	17.44
X	wol5X	lacZ	27.01	26.71	RpS3	wol5X 1	18.02	18.05
X	wol5X	lacZ	28.76	28.93	RpS3	wol5x 2	19.66	19.35
X	wol5X	lacZ	26.92	26.78	RpS3	wol5x 3	19.01	18.85
X	wol5X	lacZ	24.49	24.44	RpS3	wol5x 4	17.18	17.48
A	Wol7	lacZ	20.7	20.62	RpS3	Wol7 1	17.4	17.3
A	Wol7	lacZ	20.32	19.7	RpS3	Wol7 2	18.35	18.14
A	Wol7	lacZ	20.81	20.55	RpS3	Wol7 3	19.02	18.46
A	Wol7	lacZ	20.33	20.31	RpS3	Wol7 4	17.45	17.39
X	1	Act-GFP	17.95	18.04	RpS3	9562 WT 1	16.74	16.54
X	2	Act-GFP	18.59	19.06	RpS3	9562 WT 2	18.05	18.31
X	3	Act-GFP	18.5	17.86	RpS3	9562 WT 3	17.54	17.35
X	4	Act-GFP	18.55	18.27	RpS3	9562 WT 4	17.4	17.43
X	5	Act-GFP	18.55	18.46	RpS3	9562 WT 5	17.4	17.83
A	1	Act-GFP	19.74	19.61	RpS3	6590 WT 1	20.27	20.08
A	2	Act-GFP	21.29	21.17	RpS3	6590 WT 2	22.32	22.2
A	3	Act-GFP	18.64	18.78	RpS3	6590 WT 3	19.68	19.6
A	4	Act-GFP	19.88	19.79	RpS3	6590 WT 4	20.77	20.17
A	5	Act-GFP	23.48	23.21	RpS3	6590 WT 5	23.86	23.53
A	1	Act-GFP	20.63	20.56	RpS3	4534 WT 1	23.13	23.05
A	2	Act-GFP	20.5	20.41	RpS3	4534 WT 2	22.75	22.37
A	3	Act-GFP	19.79	19.78	RpS3	4534 WT 3	22.8	22.32
A	4	Act-GFP	19.73	19.59	RpS3	4534 WT 4	22.17	21.33
A	5	Act-GFP	20.34	20.41	RpS3	4534 WT 5	22.44	22.02
X	1	GFP.D	20.58	20.53	RpS3	1681 1	26.23	26.09
X	2	GFP.D	19.38	19.44	RpS3	1681 2	24.96	24.82
X	3	GFP.D	19.15	19.23	RpS3	1681 3	24.43	24.47
X	4	GFP.D	19.7	19.78	RpS3	1681 4	25.18	25.21
X	5	GFP.D	19.32	19.44	RpS3	1681 5	25.02	24.72
X	1	GFP.D	19.23	19.27	RpS3	5154 1	23.02	22.95
X	2	GFP.D	18.96	19.01	RpS3	5154 2	23.02	22.84
X	3	GFP.D	18.72	18.66	RpS3	5154 3	22.63	22.68
X	4	GFP.D	19.98	19.44	RpS3	5154 4	25.96	25.64
X	5	GFP.D	19.55	19.63	RpS3	5154 5	25.94	25.57
A	1	GFP.D	32.61	32.99	RpS3	1626 1	39.91	39.91
A	2	GFP.D	18.71	19.16	RpS3	1626 2	27.55	27.57
A	3	GFP.D	18.64	18.78	RpS3	1626 3	27.06	26.84
A	4	GFP.D	19.22	19.17	RpS3	1626 4	26.78	26.96
A	5	GFP.D	18.68	18.85	RpS3	1626 5	26.69	26.51
A	1	GFP.D	18.64	18.77	RpS3	5188 1	26.14	26.05
A	2	GFP.D	21.59	21.35	RpS3	5188 2	30.34	30.27
A	3	GFP.D	22.36	22.35	RpS3	5188 3	32.45	32.14
A	4	GFP.D	23.12	23.12	RpS3	5188 4	33.42	33.41
A	5	GFP.D	18.83	18.9	RpS3	5188 5	26.69	26.76
A	1	GFP.nls	24.57	26.17	RpS3_57	5629 WT 1	19	19.61
A	2	GFP.nls	17.3	23.14	RpS3_57	5629 WT 2	18.08	17.59
A	3	GFP.nls	17.28	25.32	RpS3_57	5629 WT 3	19	19.02
A	4	GFP.nls	20.15	27.58	RpS3_57	5629 WT 4	18.75	17.9
A	5	GFP.nls	16.1	23.49	RpS3_57	5629 WT 5	17.63	17.53
A	1	GFP.nls	29.46	28.82	RpS3_57	5626 WT 1	21.18	20.82
A	2	GFP.nls	27.65	27.33	RpS3_57	5626 WT 2	19.1	19
A	3	GFP.nls	31.47	28.7	RpS3_57	5626 WT 3	21.08	20.54
A	4	GFP.nls	30.13	31.94	RpS3_57	5626 WT 4	20.85	20.43
A	5	GFP.nls	25.62	26.33	RpS3_57	5626 WT 5	17.05	16.92
X	1	GFP.nls	29.99	29.54	RpS3_57	5623 WT 1	18.43	18.3
X	2	GFP.nls	26.86	27.59	RpS3_57	5623 WT 2	17.13	17.03
X	3	GFP.nls	28.79	28.68	RpS3_57	5623 WT 3	18.14	18.01
X	4	GFP.nls	28.32	27.94	RpS3_57	5623 WT 4	17.38	17.91
X	5	GFP.nls	27.28	27.29	RpS3_57	5623 WT 5	17.7	17.19
X	1	GFP.nls	26.82	27.77	RpS3_57	5625 WT 1	17.58	17.41
X	2	GFP.nls	26.79	26.87	RpS3_57	5625 WT 2	17.29	17.37
X	3	GFP.nls	27.16	28.58	RpS3_57	5625 WT 3	17.98	17.66
X	4	GFP.nls	26.93	33.35	RpS3_57	5625 WT 4	17.35	17.7
X	5	GFP.nls	27.37	23.43	RpS3_57	5625 WT 5	18.19	18.38

## Sheet: qPCR data for Fig 1 and Table 2
Genotypea	TSb	Gene	Samplec	Ct1	Ct2	Rpl32d	Rpl32 Samplec	Rpl32Ct1	Rpl32Ct2	RpS3d	RpS3 Samplec	RpS3Ct1	RpS3Ct2
DF(1)BSC; Dp(1;3)DC004	N	cin	Cnt 1	29.14	29.08	Rpl32	Cnt 1	24.44	24.44	RpS3	Cnt 1	20.42	20.4
DF(1)BSC; Dp(1;3)DC004	N	cin	Cnt 2	28.77	29.02	Rpl32	Cnt 2	24.77	24.19	RpS3	Cnt 2	20.11	20.09
DF(1)BSC; Dp(1;3)DC004	N	cin	Cnt 3	28.89	28.73	Rpl32	Cnt 3	24.24	24.46	RpS3	Cnt 3	20.1	20.02
DF(1)BSC; Dp(1;3)DC004	N	cin	Cnt 4	29.7	29.74	Rpl32	Cnt 4	25.46	25.63	RpS3	Cnt 4	21	21.06
DF(1)BSC; Dp(1;3)DC004	N	cin	Cnt 5	28.73	28.77	Rpl32	Cnt 5	24.88	24.36	RpS3	Cnt 5	20.4	20.25
DF(1)BSC; Dp(1;3)DC004	N	cin	TP 1	28.07	27.67	Rpl32	TP 1	24.12	24.06	RpS3	TP 1	19.95	19.77
DF(1)BSC; Dp(1;3)DC004	N	cin	TP 2	27.02	26.6	Rpl32	TP 2	25.04	24.74	RpS3	TP 2	20.35	20.16
DF(1)BSC; Dp(1;3)DC004	N	cin	TP 3	27.08	26.86	Rpl32	TP 3	23.58	23.59	RpS3	TP 3	19.64	19.5
DF(1)BSC; Dp(1;3)DC004	N	cin	TP 4	26.67	26.11	Rpl32	TP 4	23.55	22.81	RpS3	TP 4	19.25	19
DF(1)BSC; Dp(1;3)DC004	N	cin	TP 5	27.71	27.66	Rpl32	TP 5	25.11	25.04	RpS3	TP 5	20.68	20.76
DF(1)BSC; Dp(1;3)DC004	N	cg13377	Cnt 1	27.04	26.99	Rpl32	Cnt 1	24.44	24.44	RpS3	Cnt 1	20.42	20.4
DF(1)BSC; Dp(1;3)DC004	N	cg13377	Cnt 2	27.15	26.79	Rpl32	Cnt 2	24.77	24.19	RpS3	Cnt 2	20.11	20.09
DF(1)BSC; Dp(1;3)DC004	N	cg13377	Cnt 3	27.11	26.99	Rpl32	Cnt 3	24.24	24.46	RpS3	Cnt 3	20.1	20.02
DF(1)BSC; Dp(1;3)DC004	N	cg13377	Cnt 4	28.76	28.13	Rpl32	Cnt 4	25.46	25.63	RpS3	Cnt 4	21	21.06
DF(1)BSC; Dp(1;3)DC004	N	cg13377	Cnt 5	26.99	26.85	Rpl32	Cnt 5	24.88	24.36	RpS3	Cnt 5	20.4	20.25
DF(1)BSC; Dp(1;3)DC004	N	cg13377	TP 1	25.87	25.76	Rpl32	TP 1	24.12	24.06	RpS3	TP 1	19.95	19.77
DF(1)BSC; Dp(1;3)DC004	N	cg13377	TP 2	25.29	25.44	Rpl32	TP 2	25.04	24.74	RpS3	TP 2	20.35	20.16
DF(1)BSC; Dp(1;3)DC004	N	cg13377	TP 3	25.52	25.3	Rpl32	TP 3	23.58	23.59	RpS3	TP 3	19.64	19.5
DF(1)BSC; Dp(1;3)DC004	N	cg13377	TP 4	24.51	24.35	Rpl32	TP 4	23.55	22.81	RpS3	TP 4	19.25	19
DF(1)BSC; Dp(1;3)DC004	N	cg13377	TP 5	26.29	26.21	Rpl32	TP 5	25.11	25.04	RpS3	TP 5	20.68	20.76
DF(1)BSC; Dp(1;3)DC004	Y	cg12470	Cnt 1	18.47	18.26	Rpl32	Cnt 1	24.44	24.44	RpS3	Cnt 1	20.42	20.4
DF(1)BSC; Dp(1;3)DC004	Y	cg12470	Cnt 2	18.17	18.06	Rpl32	Cnt 2	24.77	24.19	RpS3	Cnt 2	20.11	20.09
DF(1)BSC; Dp(1;3)DC004	Y	cg12470	Cnt 3	17.95	17.77	Rpl32	Cnt 3	24.24	24.46	RpS3	Cnt 3	20.1	20.02
DF(1)BSC; Dp(1;3)DC004	Y	cg12470	Cnt 4	18.61	18.8	Rpl32	Cnt 4	25.46	25.63	RpS3	Cnt 4	21	21.06
DF(1)BSC; Dp(1;3)DC004	Y	cg12470	Cnt 5	18.3	18.13	Rpl32	Cnt 5	24.88	24.36	RpS3	Cnt 5	20.4	20.25
DF(1)BSC; Dp(1;3)DC004	Y	cg12470	TP 1	16.42	16.33	Rpl32	TP 1	24.12	24.06	RpS3	TP 1	19.95	19.77
DF(1)BSC; Dp(1;3)DC004	Y	cg12470	TP 2	15.56	15.33	Rpl32	TP 2	25.04	24.74	RpS3	TP 2	20.35	20.16
DF(1)BSC; Dp(1;3)DC004	Y	cg12470	TP 3	15.72	15.47	Rpl32	TP 3	23.58	23.59	RpS3	TP 3	19.64	19.5
DF(1)BSC; Dp(1;3)DC004	Y	cg12470	TP 4	15.05	14.48	Rpl32	TP 4	23.55	22.81	RpS3	TP 4	19.25	19
DF(1)BSC; Dp(1;3)DC004	Y	cg12470	TP 5	16.37	16.34	Rpl32	TP 5	25.11	25.04	RpS3	TP 5	20.68	20.76
Tp(1;2)rb	N	Vap-33	Cnt 1	28.42	28.86	Rpl32	Cnt 1	27.48	28.19	RpS3	Cnt 1	21.61	21.74
Tp(1;2)rb	N	Vap-33	Cnt 2	29.67	30.04	Rpl32	Cnt 2	28.07	29.7	RpS3	Cnt 2	22.42	22.53
Tp(1;2)rb	N	Vap-33	Cnt 3	27.75	27.85	Rpl32	Cnt 3	25.25	25.37	RpS3	Cnt 3	20.6	20.62
Tp(1;2)rb	N	Vap-33	Cnt 4	29.94	30.04	Rpl32	Cnt 4	27.69	27.82	RpS3	Cnt 4	22.37	22.46
Tp(1;2)rb	N	Vap-33	Cnt 5	26.97	27.05	Rpl32	Cnt 5	24.93	25.24	RpS3	Cnt 5	19.85	19.95
Tp(1;2)rb	N	Vap-33	TP 1	29.43	28.62	Rpl32	TP 1	28.18	27.82	RpS3	TP 1	21.86	21.98
Tp(1;2)rb	N	Vap-33	TP 2	27.34	29	Rpl32	TP 2	27.29	27.06	RpS3	TP 2	21.16	21.21
Tp(1;2)rb	N	Vap-33	TP 3	29.39	30.07	Rpl32	TP 3	28.87	28.26	RpS3	TP 3	22.12	22.27
Tp(1;2)rb	N	Vap-33	TP 4	28.49	28.06	Rpl32	TP 4	26.15	27.17	RpS3	TP 4	21.17	21.24
Tp(1;2)rb	N	Vap-33	TP 5	29.27	28.87	Rpl32	TP 5	27.98	28.15	RpS3	TP 5	21.94	21.99
Tp(1;2)rb	Y	CG15572	Cnt 1	25.71	25.88	Rpl32	Cnt 1	27.48	28.19	RpS3	Cnt 1	21.61	21.74
Tp(1;2)rb	Y	CG15572	Cnt 2	26.55	26.57	Rpl32	Cnt 2	28.07	29.7	RpS3	Cnt 2	22.42	22.53
Tp(1;2)rb	Y	CG15572	Cnt 3	25.01	25	Rpl32	Cnt 3	25.25	25.37	RpS3	Cnt 3	20.6	20.62
Tp(1;2)rb	Y	CG15572	Cnt 4	26.6	27.03	Rpl32	Cnt 4	27.69	27.82	RpS3	Cnt 4	22.37	22.46
Tp(1;2)rb	Y	CG15572	Cnt 5	24.26	24.67	Rpl32	Cnt 5	24.93	25.24	RpS3	Cnt 5	19.85	19.95
Tp(1;2)rb	Y	CG15572	TP 1	24.45	24.48	Rpl32	TP 1	28.18	27.82	RpS3	TP 1	21.86	21.98
Tp(1;2)rb	Y	CG15572	TP 2	23.21	23.25	Rpl32	TP 2	27.29	27.06	RpS3	TP 2	21.16	21.21
Tp(1;2)rb	Y	CG15572	TP 3	24.59	24.54	Rpl32	TP 3	28.87	28.26	RpS3	TP 3	22.12	22.27
Tp(1;2)rb	Y	CG15572	TP 4	23.4	23.58	Rpl32	TP 4	26.15	27.17	RpS3	TP 4	21.17	21.24
Tp(1;2)rb	Y	CG15572	TP 5	23.98	24.03	Rpl32	TP 5	27.98	28.15	RpS3	TP 5	21.94	21.99
Tp(1;2)rb	Y	CG15578	Cnt 1	25.74	26.31	Rpl32	Cnt 1	27.48	28.19	RpS3	Cnt 1	21.61	21.74
Tp(1;2)rb	Y	CG15578	Cnt 2	26.47	27.9	Rpl32	Cnt 2	28.07	29.7	RpS3	Cnt 2	22.42	22.53
Tp(1;2)rb	Y	CG15578	Cnt 3	24.73	25.78	Rpl32	Cnt 3	25.25	25.37	RpS3	Cnt 3	20.6	20.62
Tp(1;2)rb	Y	CG15578	Cnt 4	26.41	27.03	Rpl32	Cnt 4	27.69	27.82	RpS3	Cnt 4	22.37	22.46
Tp(1;2)rb	Y	CG15578	Cnt 5	24.49	24.57	Rpl32	Cnt 5	24.93	25.24	RpS3	Cnt 5	19.85	19.95
Tp(1;2)rb	Y	CG15578	TP 1	24.62	24.24	Rpl32	TP 1	28.18	27.82	RpS3	TP 1	21.86	21.98
Tp(1;2)rb	Y	CG15578	TP 2	22.02	23.55	Rpl32	TP 2	27.29	27.06	RpS3	TP 2	21.16	21.21
Tp(1;2)rb	Y	CG15578	TP 3	24.4	24.12	Rpl32	TP 3	28.87	28.26	RpS3	TP 3	22.12	22.27
Tp(1;2)rb	Y	CG15578	TP 4	23.05	24.46	Rpl32	TP 4	26.15	27.17	RpS3	TP 4	21.17	21.24
Tp(1;2)rb	Y	CG15578	TP 5	23.42	25.09	Rpl32	TP 5	27.98	28.15	RpS3	TP 5	21.94	21.99
Tp(1;2)rb	Y	CG12681	Cnt 2	23.76	23.45	Rpl32	Cnt 2	27.49	27.34	RpS3	Cnt 2	21.49	21.51
Tp(1;2)rb	Y	CG12681	Cnt 3	22.07	21.98	Rpl32	Cnt 3	25.42	25.38	RpS3	Cnt 3	19.71	19.63
Tp(1;2)rb	Y	CG12681	Cnt 4	25.51	25.35	Rpl32	Cnt 4	28.08	28.81	RpS3	Cnt 4	22.02	22.11
Tp(1;2)rb	Y	CG12681	Cnt 5	21.43	21.23	Rpl32	Cnt 5	24.7	24.9	RpS3	Cnt 5	19.02	18.81
Tp(1;2)rb	Y	CG12681	TP 1	21.03	21.06	Rpl32	TP 1	26.97	27.2	RpS3	TP 1	21.34	21.25
Tp(1;2)rb	Y	CG12681	TP 2	20.07	20.02	Rpl32	TP 2	26.35	26.21	RpS3	TP 2	20.19	20.32
Tp(1;2)rb	Y	CG12681	TP 3	21.15	21.11	Rpl32	TP 3	27.21	27.62	RpS3	TP 3	21.37	21.35
Tp(1;2)rb	Y	CG12681	TP 4	20.25	20.11	Rpl32	TP 4	25.91	26.06	RpS3	TP 4	20.49	20.36
Tp(1;2)rb	Y	CG12681	TP 5	20.68	20.69	Rpl32	TP 5	26.51	26.7	RpS3	TP 5	21.21	20.93
Tp(1;2)rb	Y	CG5062	Cnt 1	24.16	23.74	Rpl32	Cnt 1	27.48	28.19	RpS3	Cnt 1	21.61	21.74
Tp(1;2)rb	Y	CG5062	Cnt 2	24.57	24.35	Rpl32	Cnt 2	28.07	29.7	RpS3	Cnt 2	22.42	22.53
Tp(1;2)rb	Y	CG5062	Cnt 3	22.81	22.72	Rpl32	Cnt 3	25.25	25.37	RpS3	Cnt 3	20.6	20.62
Tp(1;2)rb	Y	CG5062	Cnt 4	24.31	24.14	Rpl32	Cnt 4	27.69	27.82	RpS3	Cnt 4	22.37	22.46
Tp(1;2)rb	Y	CG5062	Cnt 5	22.29	22.52	Rpl32	Cnt 5	24.93	25.24	RpS3	Cnt 5	19.85	19.95
Tp(1;2)rb	Y	CG5062	TP 1	22.69	22.71	Rpl32	TP 1	28.18	27.82	RpS3	TP 1	21.86	21.98
Tp(1;2)rb	Y	CG5062	TP 2	21.53	21.5	Rpl32	TP 2	27.29	27.06	RpS3	TP 2	21.16	21.21
Tp(1;2)rb	Y	CG5062	TP 3	22.51	22.55	Rpl32	TP 3	28.87	28.26	RpS3	TP 3	22.12	22.27
Tp(1;2)rb	Y	CG5062	TP 4	21.4	21.39	Rpl32	TP 4	26.15	27.17	RpS3	TP 4	21.17	21.24
Tp(1;2)rb	Y	CG5062	TP 5	22.06	22.07	Rpl32	TP 5	27.98	28.15	RpS3	TP 5	21.94	21.99
DF(1)BSC823;Dp(1;3)DC130	Y	CG3323	Cnt 1	20.11	20.11	Rpl32	Cnt 1	25.94	26.41	RpS3	Cnt 1	20.33	20.27
DF(1)BSC823;Dp(1;3)DC130	Y	CG3323	Cnt 2	20.31	20.29	Rpl32	Cnt 2	26.52	27.14	RpS3	Cnt 2	20.97	20.81
DF(1)BSC823;Dp(1;3)DC130	Y	CG3323	Cnt 3	21.37	21.21	Rpl32	Cnt 3	27.53	28.28	RpS3	Cnt 3	21.38	21.64
DF(1)BSC823;Dp(1;3)DC130	Y	CG3323	Cnt 4	21.5	21.94	Rpl32	Cnt 4	28.4	29.64	RpS3	Cnt 4	22.13	22.27
DF(1)BSC823;Dp(1;3)DC130	Y	CG3323	Cnt 5	20.53	20.55	Rpl32	Cnt 5	27.06	27.34	RpS3	Cnt 5	21.21	21.14
DF(1)BSC823;Dp(1;3)DC130	Y	CG3323	TP1	18.36	18.63	Rpl32	TP1	26.47	26.39	RpS3	TP1	20.71	21.26
DF(1)BSC823;Dp(1;3)DC130	Y	CG3323	TP2	18.6	19.13	Rpl32	TP2	27.13	27.19	RpS3	TP2	21.99	21.37
DF(1)BSC823;Dp(1;3)DC130	Y	CG3323	TP3	18.74	18.76	Rpl32	TP3	27.32	27.03	RpS3	TP3	21.43	21.19
DF(1)BSC823;Dp(1;3)DC130	Y	CG3323	TP4	19.63	19.45	Rpl32	TP4	27.45	27.98	RpS3	TP4	21.57	21.69
DF(1)BSC823;Dp(1;3)DC130	Y	CG3323	TP5	17.61	17.59	Rpl32	TP5	25.98	25.87	RpS3	TP5	20.36	20.33
DF(1)BSC823;Dp(1;3)DC130	Y	CG17764	Cnt 1	20.92	20.95	Rpl32	Cnt 1	25.94	26.41	RpS3	Cnt 1	20.33	20.27
DF(1)BSC823;Dp(1;3)DC130	Y	CG17764	Cnt 2	21.56	21.53	Rpl32	Cnt 2	26.52	27.14	RpS3	Cnt 2	20.97	20.81
DF(1)BSC823;Dp(1;3)DC130	Y	CG17764	Cnt 3	22.38	22.46	Rpl32	Cnt 3	27.53	28.28	RpS3	Cnt 3	21.38	21.64
DF(1)BSC823;Dp(1;3)DC130	Y	CG17764	Cnt 4	23.08	22.93	Rpl32	Cnt 4	28.4	29.64	RpS3	Cnt 4	22.13	22.27
DF(1)BSC823;Dp(1;3)DC130	Y	CG17764	Cnt 5	21.55	21.57	Rpl32	Cnt 5	27.06	27.34	RpS3	Cnt 5	21.21	21.14
DF(1)BSC823;Dp(1;3)DC130	Y	CG17764	TP1	20.55	20.07	Rpl32	TP1	26.47	26.39	RpS3	TP1	20.71	21.26
DF(1)BSC823;Dp(1;3)DC130	Y	CG17764	TP2	20.99	20.63	Rpl32	TP2	27.13	27.19	RpS3	TP2	21.99	21.37
DF(1)BSC823;Dp(1;3)DC130	Y	CG17764	TP3	20.59	20.53	Rpl32	TP3	27.32	27.03	RpS3	TP3	21.43	21.19
DF(1)BSC823;Dp(1;3)DC130	Y	CG17764	TP4	20.58	20.26	Rpl32	TP4	27.45	27.98	RpS3	TP4	21.57	21.69
DF(1)BSC823;Dp(1;3)DC130	Y	CG17764	TP5	19.38	19.26	Rpl32	TP5	25.98	25.87	RpS3	TP5	20.36	20.33
Tp(1;2)rb	N	snf	Cnt 1	24.06	24.1	Rpl32	Cnt 1	27.48	28.19	RpS3	Cnt 1	21.61	21.74
Tp(1;2)rb	N	snf	Cnt 2	24.31	24.19	Rpl32	Cnt 2	28.07	29.7	RpS3	Cnt 2	22.42	22.53
Tp(1;2)rb	N	snf	Cnt 3	22.28	22.18	Rpl32	Cnt 3	25.25	25.37	RpS3	Cnt 3	20.6	20.62
Tp(1;2)rb	N	snf	Cnt 4	24.21	23.98	Rpl32	Cnt 4	27.69	27.82	RpS3	Cnt 4	22.37	22.46
Tp(1;2)rb	N	snf	Cnt 5	22.04	21.74	Rpl32	Cnt 5	24.93	25.24	RpS3	Cnt 5	19.85	19.95
Tp(1;2)rb	N	snf	TP 1	23.14	23.04	Rpl32	TP 1	28.18	27.82	RpS3	TP 1	21.86	21.98
Tp(1;2)rb	N	snf	TP 2	22.26	22.18	Rpl32	TP 2	27.29	27.06	RpS3	TP 2	21.16	21.21
Tp(1;2)rb	N	snf	TP 3	23.47	23.27	Rpl32	TP 3	28.87	28.26	RpS3	TP 3	22.12	22.27
Tp(1;2)rb	N	snf	TP 4	22.68	22.27	Rpl32	TP 4	26.15	27.17	RpS3	TP 4	21.17	21.24
Tp(1;2)rb	N	snf	TP 5	22.93	22.97	Rpl32	TP 5	27.98	28.15	RpS3	TP 5	21.94	21.99
DF(1)BSC823;Dp(1;3)DC130	N	snf	Cnt 1	25.11	26.93	Rpl32	Cnt 1	25.94	26.41	RpS3	Cnt 1	20.33	20.27
DF(1)BSC823;Dp(1;3)DC130	N	snf	Cnt 2	25.76	27.01	Rpl32	Cnt 2	26.52	27.14	RpS3	Cnt 2	20.97	20.81
DF(1)BSC823;Dp(1;3)DC130	N	snf	Cnt 3	27.34	31.3	Rpl32	Cnt 3	27.53	28.28	RpS3	Cnt 3	21.38	21.64
DF(1)BSC823;Dp(1;3)DC130	N	snf	Cnt 4	26.81	29.42	Rpl32	Cnt 4	28.4	29.64	RpS3	Cnt 4	22.13	22.27
DF(1)BSC823;Dp(1;3)DC130	N	snf	Cnt 5	25.84	27.44	Rpl32	Cnt 5	27.06	27.34	RpS3	Cnt 5	21.21	21.14
DF(1)BSC823;Dp(1;3)DC130	N	snf	TP1	24.82	25.18	Rpl32	TP1	26.47	26.39	RpS3	TP1	20.71	21.26
DF(1)BSC823;Dp(1;3)DC130	N	snf	TP2	24.99	26.14	Rpl32	TP2	27.13	27.19	RpS3	TP2	21.99	21.37
DF(1)BSC823;Dp(1;3)DC130	N	snf	TP3	24.93	24.77	Rpl32	TP3	27.32	27.03	RpS3	TP3	21.43	21.19
DF(1)BSC823;Dp(1;3)DC130	N	snf	TP4	25.53	25.67	Rpl32	TP4	27.45	27.98	RpS3	TP4	21.57	21.69
DF(1)BSC823;Dp(1;3)DC130	N	snf	TP5	24.21	24.08	Rpl32	TP5	25.98	25.87	RpS3	TP5	20.36	20.33
Tp(1;2)rb	N	Rnp4F	Cnt 1	26.12	26.11	Rpl32	Cnt 1	27.48	28.19	RpS3	Cnt 1	21.61	21.74
Tp(1;2)rb	N	Rnp4F	Cnt 2	26.09	26.4	Rpl32	Cnt 2	28.07	29.7	RpS3	Cnt 2	22.42	22.53
Tp(1;2)rb	N	Rnp4F	Cnt 3	24.63	24.56	Rpl32	Cnt 3	25.25	25.37	RpS3	Cnt 3	20.6	20.62
Tp(1;2)rb	N	Rnp4F	Cnt 4	26.31	26.22	Rpl32	Cnt 4	27.69	27.82	RpS3	Cnt 4	22.37	22.46
Tp(1;2)rb	N	Rnp4F	Cnt 5	24.04	24.04	Rpl32	Cnt 5	24.93	25.24	RpS3	Cnt 5	19.85	19.95
Tp(1;2)rb	N	Rnp4F	TP 1	25.19	25.18	Rpl32	TP 1	28.18	27.82	RpS3	TP 1	21.86	21.98
Tp(1;2)rb	N	Rnp4F	TP 2	24.22	24.32	Rpl32	TP 2	27.29	27.06	RpS3	TP 2	21.16	21.21
Tp(1;2)rb	N	Rnp4F	TP 3	25.4	25.27	Rpl32	TP 3	28.87	28.26	RpS3	TP 3	22.12	22.27
Tp(1;2)rb	N	Rnp4F	TP 4	24.23	24.29	Rpl32	TP 4	26.15	27.17	RpS3	TP 4	21.17	21.24
Tp(1;2)rb	N	Rnp4F	TP 5	25.06	25	Rpl32	TP 5	27.98	28.15	RpS3	TP 5	21.94	21.99
DF(1)BSC823;Dp(1;3)DC130	N	Rnp4F	Cnt 1	24.14	24.03	Rpl32	Cnt 1	25.94	26.41	RpS3	Cnt 1	20.33	20.27
DF(1)BSC823;Dp(1;3)DC130	N	Rnp4F	Cnt 2	24.8	24.72	Rpl32	Cnt 2	26.52	27.14	RpS3	Cnt 2	20.97	20.81
DF(1)BSC823;Dp(1;3)DC130	N	Rnp4F	Cnt 3	25.84	25.57	Rpl32	Cnt 3	27.53	28.28	RpS3	Cnt 3	21.38	21.64
DF(1)BSC823;Dp(1;3)DC130	N	Rnp4F	Cnt 4	26.07	26.11	Rpl32	Cnt 4	28.4	29.64	RpS3	Cnt 4	22.13	22.27
DF(1)BSC823;Dp(1;3)DC130	N	Rnp4F	Cnt 5	24.98	24.86	Rpl32	Cnt 5	27.06	27.34	RpS3	Cnt 5	21.21	21.14
DF(1)BSC823;Dp(1;3)DC130	N	Rnp4F	TP1	24.44	24.06	Rpl32	TP1	26.47	26.39	RpS3	TP1	20.71	21.26
DF(1)BSC823;Dp(1;3)DC130	N	Rnp4F	TP2	24.88	25	Rpl32	TP2	27.13	27.19	RpS3	TP2	21.99	21.37
DF(1)BSC823;Dp(1;3)DC130	N	Rnp4F	TP3	24.06	24.11	Rpl32	TP3	27.32	27.03	RpS3	TP3	21.43	21.19
DF(1)BSC823;Dp(1;3)DC130	N	Rnp4F	TP4	24.41	24.51	Rpl32	TP4	27.45	27.98	RpS3	TP4	21.57	21.69
DF(1)BSC823;Dp(1;3)DC130	N	Rnp4F	TP5	23.21	23.36	Rpl32	TP5	25.98	25.87	RpS3	TP5	20.36	20.33
Tp(1;2)sn	Y	CG32718	Cnt 1	21.06	21.1	Rpl32	Cnt 1	24.33	23.91	RpS3	Cnt 1	20.6	20.3
Tp(1;2)sn	Y	CG32718	Cnt 2	21.55	21.86	Rpl32	Cnt 2	25.61	25.4	RpS3	Cnt 2	20.36	20.19
Tp(1;2)sn	Y	CG32718	Cnt 3	19.78	19.96	Rpl32	Cnt 3	23.12	23.94	RpS3	Cnt 3	18.94	18.96
Tp(1;2)sn	Y	CG32718	Cnt 4	18.99	19.28	Rpl32	Cnt 4	21.37	21.96	RpS3	Cnt 4	18.24	18.21
Tp(1;2)sn	Y	CG32718	Cnt 5	20.45	19.92	Rpl32	Cnt 5	22.51	23.25	RpS3	Cnt 5	19.13	19.42
Tp(1;2)sn	Y	CG32718	TP 1	18.98	19.08	Rpl32	TP 1	23.23	23.81	RpS3	TP 1	19.71	19.81
Tp(1;2)sn	Y	CG32718	TP 2	19.86	20.04	Rpl32	TP 2	24.28	23.94	RpS3	TP 2	19.98	19.65
Tp(1;2)sn	Y	CG32718	TP 4	20.08	19.96	Rpl32	TP 4	24.87	25.31	RpS3	TP 4	20.13	19.92
Tp(1;2)sn	Y	CG32718	TP 5	20.21	20.29	Rpl32	TP 5	24.99	25	RpS3	TP 5	20.52	20.41
Df(1)Exel6251;Dp(1;3)DC523	N	CG8578	Cnt 1	21.02	21.53	Rpl32	Cnt 1	22.19	22.46	RpS3	Cnt 1	20.34	20.58
Df(1)Exel6251;Dp(1;3)DC523	N	CG8578	Cnt 2	20.76	20.69	Rpl32	Cnt 2	21.47	21.52	RpS3	Cnt 2	20.02	19.88
Df(1)Exel6251;Dp(1;3)DC523	N	CG8578	Cnt 3	18.47	19.86	Rpl32	Cnt 3	21.55	21.46	RpS3	Cnt 3	19.65	17.57
Df(1)Exel6251;Dp(1;3)DC523	N	CG8578	Cnt 4	19.57	20.15	Rpl32	Cnt 4	21.64	21.37	RpS3	Cnt 4	20.27	20.56
Df(1)Exel6251;Dp(1;3)DC523	N	CG8578	Cnt 5	20.04	20.14	Rpl32	Cnt 5	20.79	21.03	RpS3	Cnt 5	19.82	19.68
Df(1)Exel6251;Dp(1;3)DC523	N	CG8578	TP 1	23.3	23.12	Rpl32	TP 1	22.61	23.21	RpS3	TP 1	23.28	22.8
Df(1)Exel6251;Dp(1;3)DC523	N	CG8578	TP 2	22.52	22.14	Rpl32	TP 2	22.26	22.26	RpS3	TP 2	21.32	21.88
Df(1)Exel6251;Dp(1;3)DC523	N	CG8578	TP 3	22.1	22.85	Rpl32	TP 3	21.55	21.64	RpS3	TP 3	23.33	23.22
Df(1)Exel6251;Dp(1;3)DC523	N	CG8578	TP 4	23.55	22.98	Rpl32	TP 4	21.06	21.27	RpS3	TP 4	23.32	23.68
Df(1)Exel6251;Dp(1;3)DC523	N	CG8578	TP 5	24.61	24.27	Rpl32	TP 5	21.22	21.44	RpS3	TP 5	22.64	23.48
Tp(1;2)rb	N	Act5C	Cnt 1	23.8	24.44	Rpl32	Cnt 1	27.48	28.19	RpS3	Cnt 1	21.61	21.74
Tp(1;2)rb	N	Act5C	Cnt 2	24.72	24.93	Rpl32	Cnt 2	28.07	29.7	RpS3	Cnt 2	22.42	22.53
Tp(1;2)rb	N	Act5C	Cnt 3	22.55	22.82	Rpl32	Cnt 3	25.25	25.37	RpS3	Cnt 3	20.6	20.62
Tp(1;2)rb	N	Act5C	Cnt 4	24.42	24.83	Rpl32	Cnt 4	27.69	27.82	RpS3	Cnt 4	22.37	22.46
Tp(1;2)rb	N	Act5C	Cnt 5	21.72	21.86	Rpl32	Cnt 5	24.93	25.24	RpS3	Cnt 5	19.85	19.95
Tp(1;2)rb	N	Act5C	TP 1	23.12	23.09	Rpl32	TP 1	28.18	27.82	RpS3	TP 1	21.86	21.98
Tp(1;2)rb	N	Act5C	TP 2	21.9	22.08	Rpl32	TP 2	27.29	27.06	RpS3	TP 2	21.16	21.21
Tp(1;2)rb	N	Act5C	TP 3	23.84	23.66	Rpl32	TP 3	28.87	28.26	RpS3	TP 3	22.12	22.27
Tp(1;2)rb	N	Act5C	TP 4	22.89	22.5	Rpl32	TP 4	26.15	27.17	RpS3	TP 4	21.17	21.24
Tp(1;2)rb	N	Act5C	TP 5	23.32	23.25	Rpl32	TP 5	27.98	28.15	RpS3	TP 5	21.94	21.99
Df(1)BSC535;Dp(1;3)DC026	N	CG3198	Cnt 1	18.81	19.7	Rpl32	Cnt 1	16.34	16.86	RpS3	Cnt 1	16.34	16.86
Df(1)BSC535;Dp(1;3)DC026	N	CG3198	Cnt 2	19.71	19.33	Rpl32	Cnt 2	17.1	17.6	RpS3	Cnt 2	17.1	17.6
Df(1)BSC535;Dp(1;3)DC026	N	CG3198	Cnt 3	18.41	19.08	Rpl32	Cnt 3	17.41	17.44	RpS3	Cnt 3	17.41	17.44
Df(1)BSC535;Dp(1;3)DC026	N	CG3198	Cnt 4	19.84	20.71	Rpl32	Cnt 4	17.72	17.8	RpS3	Cnt 4	17.72	17.8
Df(1)BSC535;Dp(1;3)DC026	N	CG3198	TP 1	22	22.13	Rpl32	TP 1	20.17	20.24	RpS3	TP 1	20.17	20.24
Df(1)BSC535;Dp(1;3)DC026	N	CG3198	TP 2	19.37	18.32	Rpl32	TP 2	16.67	15.71	RpS3	TP 2	16.67	15.71
Df(1)BSC535;Dp(1;3)DC026	N	CG3198	TP 3	18.8	18.83	Rpl32	TP 3	16.61	16.8	RpS3	TP 3	16.61	16.8
Df(1)BSC535;Dp(1;3)DC026	N	CG3198	TP 4	19.61	20.35	Rpl32	TP 4	17.8	17.64	RpS3	TP 4	17.8	17.64
Df(1)BSC535;Dp(1;3)DC026	N	CG3198	TP 5	20.56	20.38	Rpl32	TP 5	16.68	16.25	RpS3	TP 5	16.68	16.25
Df(1)BSC535;Dp(1;3)DC026	N	CG3192	Cnt 1	16.14	15.62	Rpl32	Cnt 1	16.34	16.86	RpS3	Cnt 1	16.34	16.86
Df(1)BSC535;Dp(1;3)DC026	N	CG3192	Cnt 2	16.82	16.16	Rpl32	Cnt 2	17.1	17.6	RpS3	Cnt 2	17.1	17.6
Df(1)BSC535;Dp(1;3)DC026	N	CG3192	Cnt 3	16.28	15.85	Rpl32	Cnt 3	17.41	17.44	RpS3	Cnt 3	17.41	17.44
Df(1)BSC535;Dp(1;3)DC026	N	CG3192	Cnt 4	15.49	16.3	Rpl32	Cnt 4	17.72	17.8	RpS3	Cnt 4	17.72	17.8
Df(1)BSC535;Dp(1;3)DC026	N	CG3192	TP 1	18.87	18.57	Rpl32	TP 1	20.17	20.24	RpS3	TP 1	20.17	20.24
Df(1)BSC535;Dp(1;3)DC026	N	CG3192	TP 2	15.5	14.4	Rpl32	TP 2	16.67	15.71	RpS3	TP 2	16.67	15.71
Df(1)BSC535;Dp(1;3)DC026	N	CG3192	TP 3	16.72	15.22	Rpl32	TP 3	16.61	16.8	RpS3	TP 3	16.61	16.8
Df(1)BSC535;Dp(1;3)DC026	N	CG3192	TP 4	16.33	17.27	Rpl32	TP 4	17.8	17.64	RpS3	TP 4	17.8	17.64
Df(1)BSC535;Dp(1;3)DC026	N	CG3192	TP 5	16.15	15.49	Rpl32	TP 5	16.68	16.25	RpS3	TP 5	16.68	16.25
Df(1)BSC535;Dp(1;3)DC026	Y	CG4095	Cnt 1	22.56	22.88	Rpl32	Cnt 1	17.7409	17.4609	RpS3	Cnt 1	17.7409	17.4609
Df(1)BSC535;Dp(1;3)DC026	Y	CG4095	Cnt 2	23.77	23.34	Rpl32	Cnt 2	18.6039	18.1039	RpS3	Cnt 2	18.6039	18.1039
Df(1)BSC535;Dp(1;3)DC026	Y	CG4095	Cnt 3	23.01	24	Rpl32	Cnt 3	19.1868	18.6668	RpS3	Cnt 3	19.1868	18.6668
Df(1)BSC535;Dp(1;3)DC026	Y	CG4095	Cnt 4	25.26	25.84	Rpl32	Cnt 4	19.7256	19.7856	RpS3	Cnt 4	19.7256	19.7856
Df(1)BSC535;Dp(1;3)DC026	Y	CG4095	TP 1	20.77	21.18	Rpl32	TP 1	20.41	19.99	RpS3	TP 1	20.41	19.99
Df(1)BSC535;Dp(1;3)DC026	Y	CG4095	TP 2	17.31	17.3	Rpl32	TP 2	16.08	16.3	RpS3	TP 2	16.08	16.3
Df(1)BSC535;Dp(1;3)DC026	Y	CG4095	TP 3	17.75	18.07	Rpl32	TP 3	17.07	16.35	RpS3	TP 3	17.07	16.35
Df(1)BSC535;Dp(1;3)DC026	Y	CG4095	TP 4	18.92	20.32	Rpl32	TP 4	17.6	17.84	RpS3	TP 4	17.6	17.84
Df(1)BSC535;Dp(1;3)DC026	Y	CG4095	TP 5	18.27	18.77	Rpl32	TP 5	16.5734	16.3666	RpS3	TP 5	16.5734	16.3666
Tp(1;2)sn	Y	CG11369	Cnt 1	20.59	20.5	Rpl32	Cnt 1	24.33	23.91	RpS3	Cnt 1	20.6	20.3
Tp(1;2)sn	Y	CG11369	Cnt 2	21.66	21.19	Rpl32	Cnt 2	25.61	25.4	RpS3	Cnt 2	20.36	20.19
Tp(1;2)sn	Y	CG11369	Cnt 3	19.66	19.41	Rpl32	Cnt 3	23.12	23.94	RpS3	Cnt 3	18.94	18.96
Tp(1;2)sn	Y	CG11369	Cnt 4	18.95	17.92	Rpl32	Cnt 4	21.37	21.96	RpS3	Cnt 4	18.24	18.21
Tp(1;2)sn	Y	CG11369	Cnt 5	19.92	19.44	Rpl32	Cnt 5	22.51	23.25	RpS3	Cnt 5	19.13	19.42
Tp(1;2)sn	Y	CG12689	Cnt 1	19.48	19.51	Rpl32	Cnt 1	24.33	23.91	RpS3	Cnt 1	20.6	20.3
Tp(1;2)sn	Y	CG12689	Cnt 2	19.17	19.24	Rpl32	Cnt 2	25.61	25.4	RpS3	Cnt 2	20.36	20.19
Tp(1;2)sn	Y	CG12689	Cnt 3	17.65	17.28	Rpl32	Cnt 3	23.12	23.94	RpS3	Cnt 3	18.94	18.96
Tp(1;2)sn	Y	CG11369	TP 1	19.25	19.94	Rpl32	TP 1	23.23	23.81	RpS3	TP 1	19.71	19.81
Tp(1;2)sn	Y	CG11369	TP 2	19.38	19.99	Rpl32	TP 2	24.28	23.94	RpS3	TP 2	19.98	19.65
Tp(1;2)sn	Y	CG11369	TP 4	20.67	20.25	Rpl32	TP 4	24.87	25.31	RpS3	TP 4	20.13	19.92
Tp(1;2)sn	Y	CG11369	TP 5	20.38	20.45	Rpl32	TP 5	24.99	25	RpS3	TP 5	20.52	20.41
Tp(1;2)sn	Y	CG12689	Cnt 4	17.13	17.12	Rpl32	Cnt 4	21.37	21.96	RpS3	Cnt 4	18.24	18.21
Tp(1;2)sn	Y	CG12689	Cnt 5	17.99	18.45	Rpl32	Cnt 5	22.51	23.25	RpS3	Cnt 5	19.13	19.42
Tp(1;2)sn	Y	CG12689	TP 1	16.21	16.62	Rpl32	TP 1	23.23	23.81	RpS3	TP 1	19.71	19.81
Tp(1;2)sn	Y	CG12689	TP 2	16.51	16.46	Rpl32	TP 2	24.28	23.94	RpS3	TP 2	19.98	19.65
Tp(1;2)sn	Y	CG12689	TP 4	16.96	17.22	Rpl32	TP 4	24.87	25.31	RpS3	TP 4	20.13	19.92
Tp(1;2)sn	Y	CG12689	TP 5	17.31	17.6	Rpl32	TP 5	24.99	25	RpS3	TP 5	20.52	20.41
Tp(1;2)sn	N	Rab39	Cnt 1	28.12	26.88	Rpl32	Cnt 1	24.33	23.91	RpS3	Cnt 1	20.6	20.3
Tp(1;2)sn	N	Rab39	Cnt 2	27.36	27.09	Rpl32	Cnt 2	25.61	25.4	RpS3	Cnt 2	20.36	20.19
Tp(1;2)sn	N	Rab39	Cnt 3	25.51	25.62	Rpl32	Cnt 3	23.12	23.94	RpS3	Cnt 3	18.94	18.96
Tp(1;2)sn	N	Rab39	Cnt 4	25.13	25.11	Rpl32	Cnt 4	21.37	21.96	RpS3	Cnt 4	18.24	18.21
Tp(1;2)sn	N	Rab39	Cnt 5	25.89	25.85	Rpl32	Cnt 5	22.51	23.25	RpS3	Cnt 5	19.13	19.42
Tp(1;2)sn	N	Rab39	TP 1	26.07	25.27	Rpl32	TP 1	23.23	23.81	RpS3	TP 1	19.71	19.81
Tp(1;2)sn	N	Rab39	TP 2	25.99	25.84	Rpl32	TP 2	24.28	23.94	RpS3	TP 2	19.98	19.65
Tp(1;2)sn	N	Rab39	TP 4	26.14	26.19	Rpl32	TP 4	24.87	25.31	RpS3	TP 4	20.13	19.92
Tp(1;2)sn	N	Rab39	TP 5	27.03	26.74	Rpl32	TP 5	24.99	25	RpS3	TP 5	20.52	20.41
Tp(1;2)sn	N	Tom40	Cnt 1	22.71	22.99	Rpl32	Cnt 1	24.33	23.91	RpS3	Cnt 1	20.6	20.3
Tp(1;2)sn	N	Tom40	Cnt 2	22.48	22.52	Rpl32	Cnt 2	25.61	25.4	RpS3	Cnt 2	20.36	20.19
Tp(1;2)sn	N	Tom40	Cnt 3	20.7	20.99	Rpl32	Cnt 3	23.12	23.94	RpS3	Cnt 3	18.94	18.96
Tp(1;2)sn	N	Tom40	Cnt 4	20.26	20.24	Rpl32	Cnt 4	21.37	21.96	RpS3	Cnt 4	18.24	18.21
Tp(1;2)sn	N	Tom40	Cnt 5	20.81	21.09	Rpl32	Cnt 5	22.51	23.25	RpS3	Cnt 5	19.13	19.42
Tp(1;2)sn	N	Tom40	TP 1	20.17	20.32	Rpl32	TP 1	23.23	23.81	RpS3	TP 1	19.71	19.81
Tp(1;2)sn	N	Tom40	TP 2	20.41	20.54	Rpl32	TP 2	24.28	23.94	RpS3	TP 2	19.98	19.65
Tp(1;2)sn	N	Tom40	TP 4	20.53	20.77	Rpl32	TP 4	24.87	25.31	RpS3	TP 4	20.13	19.92
Tp(1;2)sn	N	Tom40	TP 5	21.24	21.24	Rpl32	TP 5	24.99	25	RpS3	TP 5	20.52	20.41
Tp(1;2)sn	Y	CG10920	Cnt 1	22.15	22.37	Rpl32	Cnt 1	24.33	23.91	RpS3	Cnt 1	20.6	20.3
Tp(1;2)sn	Y	CG10920	Cnt 2	22.04	22.12	Rpl32	Cnt 2	25.61	25.4	RpS3	Cnt 2	20.36	20.19
Tp(1;2)sn	Y	CG10920	Cnt 3	20.55	20.46	Rpl32	Cnt 3	23.12	23.94	RpS3	Cnt 3	18.94	18.96
Tp(1;2)sn	Y	CG10920	Cnt 4	20.08	19.59	Rpl32	Cnt 4	21.37	21.96	RpS3	Cnt 4	18.24	18.21
Tp(1;2)sn	Y	CG10920	Cnt 5	20.42	20.52	Rpl32	Cnt 5	22.51	23.25	RpS3	Cnt 5	19.13	19.42
Tp(1;2)sn	Y	CG10920	TP 1	19.33	19.27	Rpl32	TP 1	23.23	23.81	RpS3	TP 1	19.71	19.81
Tp(1;2)sn	Y	CG10920	TP 2	19.58	19.34	Rpl32	TP 2	24.28	23.94	RpS3	TP 2	19.98	19.65
Tp(1;2)sn	Y	CG10920	TP 4	19.57	19.73	Rpl32	TP 4	24.87	25.31	RpS3	TP 4	20.13	19.92
Tp(1;2)sn	Y	CG10920	TP 5	20.44	20.15	Rpl32	TP 5	24.99	25	RpS3	TP 5	20.52	20.41
Df(1)Exel6251;Dp(1;3)DC523	Y	CG8509	Cnt 1	21.58	21.17	Rpl32	Cnt 1	22.19	22.46	RpS3	Cnt 1	20.34	20.58
Df(1)Exel6251;Dp(1;3)DC523	Y	CG8509	Cnt 2	20.35	20.51	Rpl32	Cnt 2	21.47	21.52	RpS3	Cnt 2	20.02	19.88
Df(1)Exel6251;Dp(1;3)DC523	Y	CG8509	Cnt 3	21.62	21.4	Rpl32	Cnt 3	21.55	21.46	RpS3	Cnt 3	19.65	17.57
Df(1)Exel6251;Dp(1;3)DC523	Y	CG8509	Cnt 4	21.89	21.37	Rpl32	Cnt 4	21.64	21.37	RpS3	Cnt 4	20.27	20.56
Df(1)Exel6251;Dp(1;3)DC523	Y	CG8509	Cnt 5	20.99	20.72	Rpl32	Cnt 5	20.79	21.03	RpS3	Cnt 5	19.82	19.68
Df(1)Exel6251;Dp(1;3)DC523	Y	CG8509	TP 1	21.74	21.58	Rpl32	TP 1	22.61	23.21	RpS3	TP 1	23.28	22.8
Df(1)Exel6251;Dp(1;3)DC523	Y	CG8509	TP 2	21.98	21.78	Rpl32	TP 2	22.26	22.26	RpS3	TP 2	21.32	21.88
Df(1)Exel6251;Dp(1;3)DC523	Y	CG8509	TP 3	20.69	20.56	Rpl32	TP 3	21.55	21.64	RpS3	TP 3	23.33	23.22
Df(1)Exel6251;Dp(1;3)DC523	Y	CG8509	TP 4	20.33	20.51	Rpl32	TP 4	21.06	21.27	RpS3	TP 4	23.32	23.68
Df(1)Exel6251;Dp(1;3)DC523	Y	CG8509	TP 5	20.97	20.98	Rpl32	TP 5	21.22	21.44	RpS3	TP 5	22.64	23.48
Df(1)Exel6251;Dp(1;3)DC523	Y	CG8565	Cnt 1	17.75	17.79	Rpl32	Cnt 1	22.19	22.46	RpS3	Cnt 1	20.34	20.58
Df(1)Exel6251;Dp(1;3)DC523	Y	CG8565	Cnt 2	17.13	17.09	Rpl32	Cnt 2	21.47	21.52	RpS3	Cnt 2	20.02	19.88
Df(1)Exel6251;Dp(1;3)DC523	Y	CG8565	Cnt 3	17.7	18.09	Rpl32	Cnt 3	21.55	21.46	RpS3	Cnt 3	19.65	17.57
Df(1)Exel6251;Dp(1;3)DC523	Y	CG8565	Cnt 4	18.06	18.2	Rpl32	Cnt 4	21.64	21.37	RpS3	Cnt 4	20.27	20.56
Df(1)Exel6251;Dp(1;3)DC523	Y	CG8565	Cnt 5	16.95	16.99	Rpl32	Cnt 5	20.79	21.03	RpS3	Cnt 5	19.82	19.68
Df(1)Exel6251;Dp(1;3)DC523	Y	CG8565	TP 1	18.08	17.97	Rpl32	TP 1	22.61	23.21	RpS3	TP 1	23.28	22.8
Df(1)Exel6251;Dp(1;3)DC523	Y	CG8565	TP 2	17.01	16.95	Rpl32	TP 2	22.26	22.26	RpS3	TP 2	21.32	21.88
Df(1)Exel6251;Dp(1;3)DC523	Y	CG8565	TP 3	16.8	16.7	Rpl32	TP 3	21.55	21.64	RpS3	TP 3	23.33	23.22
Df(1)Exel6251;Dp(1;3)DC523	Y	CG8565	TP 4	17.38	17.18	Rpl32	TP 4	21.06	21.27	RpS3	TP 4	23.32	23.68
Df(1)Exel6251;Dp(1;3)DC523	Y	CG8565	TP 5	18.9	18.88	Rpl32	TP 5	21.22	21.44	RpS3	TP 5	22.64	23.48
Df(1)Exel6251;Dp(1;3)DC523	N	UBL3	Cnt 1	22.06	22.21	Rpl32	Cnt 1	22.19	22.46	RpS3	Cnt 1	20.34	20.58
Df(1)Exel6251;Dp(1;3)DC523	N	UBL3	Cnt 2	21.31	21.33	Rpl32	Cnt 2	21.47	21.52	RpS3	Cnt 2	20.02	19.88
Df(1)Exel6251;Dp(1;3)DC523	N	UBL3	Cnt 3	22.87	23.02	Rpl32	Cnt 3	21.55	21.46	RpS3	Cnt 3	19.65	17.57
Df(1)Exel6251;Dp(1;3)DC523	N	UBL3	Cnt 4	22.34	22.14	Rpl32	Cnt 4	21.64	21.37	RpS3	Cnt 4	20.27	20.56
Df(1)Exel6251;Dp(1;3)DC523	N	UBL3	Cnt 5	22.55	22.35	Rpl32	Cnt 5	20.79	21.03	RpS3	Cnt 5	19.82	19.68
Df(1)Exel6251;Dp(1;3)DC523	N	UBL3	TP 1	23.73	23.6	Rpl32	TP 1	22.61	23.21	RpS3	TP 1	23.28	22.8
Df(1)Exel6251;Dp(1;3)DC523	N	UBL3	TP 2	23.58	23.6	Rpl32	TP 2	22.26	22.26	RpS3	TP 2	21.32	21.88
Df(1)Exel6251;Dp(1;3)DC523	N	UBL3	TP 3	21.66	21.58	Rpl32	TP 3	21.55	21.64	RpS3	TP 3	23.33	23.22
Df(1)Exel6251;Dp(1;3)DC523	N	UBL3	TP 4	22.14	22.23	Rpl32	TP 4	21.06	21.27	RpS3	TP 4	23.32	23.68
Df(1)Exel6251;Dp(1;3)DC523	N	UBL3	TP 5	22.59	22.62	Rpl32	TP 5	21.22	21.44	RpS3	TP 5	22.64	23.48
Tp(1;2)rb	Y	CG3323	TP 1	22.32	22.24	Rpl32	TP 1	27.48	28.19	RpS3	TP 1	21.61	21.74
Tp(1;2)rb	Y	CG3323	TP 2	22.38	22.22	Rpl32	TP 2	28.07	29.7	RpS3	TP 2	22.42	22.53
Tp(1;2)rb	Y	CG3323	TP 3	20.69	20.51	Rpl32	TP 3	25.25	25.37	RpS3	TP 3	20.6	20.62
Tp(1;2)rb	Y	CG3323	TP 4	22.19	22.33	Rpl32	TP 4	27.69	27.82	RpS3	TP 4	22.37	22.46
Tp(1;2)rb	Y	CG3323	TP 5	20.15	20.05	Rpl32	TP 5	24.93	25.24	RpS3	TP 5	19.85	19.95
Tp(1;2)rb	Y	CG3323	Cnt 1	20.05	20.03	Rpl32	Cnt 1	28.18	27.82	RpS3	Cnt 1	21.86	21.98
Tp(1;2)rb	Y	CG3323	Cnt 2	18.87	18.77	Rpl32	Cnt 2	27.29	27.06	RpS3	Cnt 2	21.16	21.21
Tp(1;2)rb	Y	CG3323	Cnt 3	20.1	20.1	Rpl32	Cnt 3	28.87	28.26	RpS3	Cnt 3	22.12	22.27
Tp(1;2)rb	Y	CG3323	Cnt 4	19.03	19.18	Rpl32	Cnt 4	26.15	27.17	RpS3	Cnt 4	21.17	21.24
Tp(1;2)rb	Y	CG3323	Cnt 5	19.78	19.68	Rpl32	Cnt 5	27.98	28.15	RpS3	Cnt 5	21.94	21.99
Tp(1;2)rb	Y	CG17764	TP 1	23.64	23.39	Rpl32	TP 1	27.48	28.19	RpS3	TP 1	21.61	21.74
Tp(1;2)rb	Y	CG17764	TP 2	23.86	24.04	Rpl32	TP 2	28.07	29.7	RpS3	TP 2	22.42	22.53
Tp(1;2)rb	Y	CG17764	TP 3	22.22	22.31	Rpl32	TP 3	25.25	25.37	RpS3	TP 3	20.6	20.62
Tp(1;2)rb	Y	CG17764	TP 4	23.76	23.78	Rpl32	TP 4	27.69	27.82	RpS3	TP 4	22.37	22.46
Tp(1;2)rb	Y	CG17764	TP 5	21.58	21.41	Rpl32	TP 5	24.93	25.24	RpS3	TP 5	19.85	19.95
Tp(1;2)rb	Y	CG17764	Cnt 1	21.56	21.63	Rpl32	Cnt 1	28.18	27.82	RpS3	Cnt 1	21.86	21.98
Tp(1;2)rb	Y	CG17764	Cnt 2	20.79	20.71	Rpl32	Cnt 2	27.29	27.06	RpS3	Cnt 2	21.16	21.21
Tp(1;2)rb	Y	CG17764	Cnt 3	21.93	21.91	Rpl32	Cnt 3	28.87	28.26	RpS3	Cnt 3	22.12	22.27
Tp(1;2)rb	Y	CG17764	Cnt 4	20.98	20.77	Rpl32	Cnt 4	26.15	27.17	RpS3	Cnt 4	21.17	21.24
Tp(1;2)rb	Y	CG17764	Cnt 5	21.42	21.58	Rpl32	Cnt 5	27.98	28.15	RpS3	Cnt 5	21.94	21.99
a Transposition genotypes as listed in Table 1
b Testes-specificity (Yes/No)
c transposition (TP) or wildtype control (Cnt) samples run
d Control genes run for each sample

## Sheet: qPCR data for Table 3
Genotypea	Sampleb	TS	Gene	Ct1	Ct2	Rpl32c	Rpl32 Sampleb	Rpl32_Ct1	Rpl32_Ct2	RpS3c	RpS3 Sampleb	RpS3_Ct1	RpS3_Ct2
Tp(1;2)rb	Cnt 1	N	Vap33	28.53	29.02	Rpl32	Cnt 1	23.78	22.97	RpS3	Cnt 1	19.68	19.47
Tp(1;2)rb	Cnt 2	N	Vap33	31.47	32.07	Rpl32	Cnt 2	25.57	25.62	RpS3	Cnt 2	22.15	22.09
Tp(1;2)rb	Cnt 3	N	Vap33	32.07	32.32	Rpl32	Cnt 3	25.42	25.43	RpS3	Cnt 3	21.97	22.07
Tp(1;2)rb	Cnt 4	N	Vap33	32.63	33.36	Rpl32	Cnt 4	26.89	26.73	RpS3	Cnt 4	23.09	22.96
Tp(1;2)rb	Cnt 5	N	Vap33	38.41	38.41	Rpl32	Cnt 5	33.22	32.81	RpS3	Cnt 5	28.4	28.31
Tp(1;2)rb	Tp 1	N	Vap33	30.61	31.47	Rpl32	Tp 1	25.53	25.63	RpS3	Tp 1	22.1	21.9
Tp(1;2)rb	Tp 2	N	Vap33	31.04	31.04	Rpl32	Tp 2	26.17	26.29	RpS3	Tp 2	21.92	21.84
Tp(1;2)rb	Tp 3	N	Vap33	29.76	30.4	Rpl32	Tp 3	25.39	25.12	RpS3	Tp 3	21.58	21.51
Tp(1;2)rb	Tp 4	N	Vap33	32.86	33.28	Rpl32	Tp 4	27.38	27.25	RpS3	Tp 4	23.67	23.54
Tp(1;2)rb	Tp 5	N	Vap33	31.21	32.02	Rpl32	Tp 5	26.56	27.33	RpS3	Tp 5	22.73	22.55
Tp(1;2)rb	Tp 5	Y	CG15572	37.6	38.06	Rpl32	Tp 5	0	0	RpS3	Cnt 1	31.46	31.53
Tp(1;2)rb	Cnt 2	Y	CG15572	31.52	31.94	Rpl32	Cnt 2	28.76	28.57	RpS3	Cnt 2	24.47	24.31
Tp(1;2)rb	Cnt 3	Y	CG15572	30.67	30.63	Rpl32	Cnt 3	27.44	27.45	RpS3	Cnt 3	23.33	23.41
Tp(1;2)rb	Cnt 4	Y	CG15572	30.46	30.58	Rpl32	Cnt 4	27.67	27.73	RpS3	Cnt 4	23.67	23.82
Tp(1;2)rb	Cnt 5	Y	CG15572	28.53	28.95	Rpl32	Cnt 5	24.96	25.05	RpS3	Cnt 5	21.05	20.99
Tp(1;2)rb	Tp 1	Y	CG15572	30.99	31.06	Rpl32	Tp 1	35.05	35.32	RpS3	Tp 1	26.11	26.07
Tp(1;2)rb	Tp 2	Y	CG15572	31.59	31.85	Rpl32	Tp 2	36.84	36.37	RpS3	Tp 2	26.99	27
Tp(1;2)rb	Tp 3	Y	CG15572	28.1	27.72	Rpl32	Tp 3	31.7	31.67	RpS3	Tp 3	23.65	23.56
Tp(1;2)rb	Tp 4	Y	CG15572	28.46	29.14	Rpl32	Tp 4	29.34	29.26	RpS3	Tp 4	23.59	23.5
Tp(1;2)rb	Tp 5	Y	CG15572	30.31	30.76	Rpl32	Tp 5	28.87	28.82	RpS3	Tp 5	23.33	23.31
Tp(1;2)rb	Cnt 1	Y	CG15578	25.17	25.24	Rpl32	Cnt 1	22.44	22.2	RpS3	Cnt 1	20.03	20.07
Tp(1;2)rb	Cnt 2	Y	CG15578	26.69	26.76	Rpl32	Cnt 2	25.45	25.58	RpS3	Cnt 2	22.6	22.67
Tp(1;2)rb	Cnt 3	Y	CG15578	27.4	27.02	Rpl32	Cnt 3	25.15	25.48	RpS3	Cnt 3	22.41	22.43
Tp(1;2)rb	Cnt 4	Y	CG15578	28.03	28.36	Rpl32	Cnt 4	26.76	26.77	RpS3	Cnt 4	23.49	23.57
Tp(1;2)rb	Cnt 5	Y	CG15578	31.62	32.2	Rpl32	Cnt 5	30.92	31.06	RpS3	Cnt 5	28.97	28.93
Tp(1;2)rb	Tp 1	Y	CG15578	26.25	26.54	Rpl32	Tp 1	25.17	25.26	RpS3	Tp 1	22.4	22.49
Tp(1;2)rb	Tp 2	Y	CG15578	24.63	24.78	Rpl32	Tp 2	26.14	26.14	RpS3	Tp 2	22.44	22.36
Tp(1;2)rb	Tp 3	Y	CG15578	23.37	23.58	Rpl32	Tp 3	25.1	25.1	RpS3	Tp 3	21.97	21.79
Tp(1;2)rb	Tp 4	Y	CG15578	25.73	25.93	Rpl32	Tp 4	26.66	27.14	RpS3	Tp 4	24.17	24.1
Tp(1;2)rb	Tp 5	Y	CG15578	25.09	24.98	Rpl32	Tp 5	26.05	25.92	RpS3	Tp 5	23.01	23.11
Tp(1;2)rb	Cnt 1	Y	CG5062	20.85	21.17	Rpl32	Cnt 1	23.78	22.97	RpS3	Cnt 1	19.68	19.47
Tp(1;2)rb	Cnt 2	Y	CG5062	23.66	23.72	Rpl32	Cnt 2	25.57	25.62	RpS3	Cnt 2	22.15	22.09
Tp(1;2)rb	Cnt 3	Y	CG5062	24.16	23.76	Rpl32	Cnt 3	25.42	25.43	RpS3	Cnt 3	21.97	22.07
Tp(1;2)rb	Cnt 4	Y	CG5062	24.62	24.54	Rpl32	Cnt 4	26.89	26.73	RpS3	Cnt 4	23.09	22.96
Tp(1;2)rb	Cnt 5	Y	CG5062	27.35	27.48	Rpl32	Cnt 5	33.22	32.81	RpS3	Cnt 5	28.4	28.31
Tp(1;2)rb	Tp 1	Y	CG5062	23.56	21.51	Rpl32	Tp 1	25.53	25.63	RpS3	Tp 1	22.1	21.9
Tp(1;2)rb	Tp 2	Y	CG5062	21.79	21.62	Rpl32	Tp 2	26.17	26.29	RpS3	Tp 2	21.92	21.84
Tp(1;2)rb	Tp 3	Y	CG5062	21.04	21.04	Rpl32	Tp 3	25.39	25.12	RpS3	Tp 3	21.58	21.51
Tp(1;2)rb	Tp 4	Y	CG5062	22.84	22.95	Rpl32	Tp 4	27.38	27.25	RpS3	Tp 4	23.67	23.54
Tp(1;2)rb	Tp 5	Y	CG5062	25.1	22.3	Rpl32	Tp 5	26.56	27.33	RpS3	Tp 5	22.73	22.55
Tp(1;2)rb	Cnt 1	Y	CG3323	20.44	20.16	Rpl32	Cnt 1	22.44	22.2	RpS3	Cnt 1	20.03	20.07
Tp(1;2)rb	Cnt 2	Y	CG3323	22.41	22.44	Rpl32	Cnt 2	25.45	25.58	RpS3	Cnt 2	22.6	22.67
Tp(1;2)rb	Cnt 3	Y	CG3323	22.81	22.64	Rpl32	Cnt 3	25.15	25.48	RpS3	Cnt 3	22.41	22.43
Tp(1;2)rb	Cnt 4	Y	CG3323	23.46	23.53	Rpl32	Cnt 4	26.76	26.77	RpS3	Cnt 4	23.49	23.57
Tp(1;2)rb	Cnt 5	Y	CG3323	26.08	26.21	Rpl32	Cnt 5	30.92	31.06	RpS3	Cnt 5	28.97	28.93
Tp(1;2)rb	Tp 1	Y	CG3323	21.38	21.19	Rpl32	Tp 1	25.17	25.26	RpS3	Tp 1	22.4	22.49
Tp(1;2)rb	Tp 2	Y	CG3323	19.58	19.74	Rpl32	Tp 2	26.14	26.14	RpS3	Tp 2	22.44	22.36
Tp(1;2)rb	Tp 3	Y	CG3323	18.53	18.25	Rpl32	Tp 3	25.1	25.1	RpS3	Tp 3	21.97	21.79
Tp(1;2)rb	Tp 4	Y	CG3323	20.66	20.59	Rpl32	Tp 4	26.66	27.14	RpS3	Tp 4	24.17	24.1
Tp(1;2)rb	Tp 5	Y	CG3323	20.11	20.01	Rpl32	Tp 5	26.05	25.92	RpS3	Tp 5	23.01	23.11
Tp(1;2)rb	Cnt 1	Y	CG17764	19.3	19.46	Rpl32	Cnt 1	22.44	22.2	RpS3	Cnt 1	20.03	20.07
Tp(1;2)rb	Cnt 2	Y	CG17764	22.13	22.17	Rpl32	Cnt 2	25.45	25.58	RpS3	Cnt 2	22.6	22.67
Tp(1;2)rb	Cnt 3	Y	CG17764	22.16	22.1	Rpl32	Cnt 3	25.15	25.48	RpS3	Cnt 3	22.41	22.43
Tp(1;2)rb	Cnt 4	Y	CG17764	23	22.73	Rpl32	Cnt 4	26.76	26.77	RpS3	Cnt 4	23.49	23.57
Tp(1;2)rb	Cnt 5	Y	CG17764	25.14	25.17	Rpl32	Cnt 5	30.92	31.06	RpS3	Cnt 5	28.97	28.93
Tp(1;2)rb	Tp 1	Y	CG17764	19.84	19.63	Rpl32	Tp 1	25.17	25.26	RpS3	Tp 1	22.4	22.49
Tp(1;2)rb	Tp 2	Y	CG17764	19.86	19.95	Rpl32	Tp 2	26.14	26.14	RpS3	Tp 2	22.44	22.36
Tp(1;2)rb	Tp 3	Y	CG17764	19.15	19.15	Rpl32	Tp 3	25.1	25.1	RpS3	Tp 3	21.97	21.79
Tp(1;2)rb	Tp 4	Y	CG17764	21.04	20.95	Rpl32	Tp 4	26.66	27.14	RpS3	Tp 4	24.17	24.1
Tp(1;2)rb	Tp 5	Y	CG17764	20.14	20.11	Rpl32	Tp 5	26.05	25.92	RpS3	Tp 5	23.01	23.11
Tp(1;2)rb	Cnt 1	N	snf	39.87	39.87	Rpl32	909 Cnt 1			RpS3	Cnt 1	29.72	30.75
Tp(1;2)rb	Cnt 2	N	snf	25.15	25.29	Rpl32	Cnt 2	27.27	26.94	RpS3	Cnt 2	23.18	23.15
Tp(1;2)rb	Cnt 3	N	snf	23.98	24.08	Rpl32	Cnt 3	26.24	26.22	RpS3	Cnt 3	22.18	22.42
Tp(1;2)rb	Cnt 4	N	snf	24.05	23.83	Rpl32	Cnt 4	27.15	26.27	RpS3	Cnt 4	22.46	22.54
Tp(1;2)rb	Cnt 5	N	snf	21.03	21.04	Rpl32	Cnt 5	23.68	23.97	RpS3	Cnt 5	19.83	19.58
Tp(1;2)rb	Tp 1	N	snf	27.16	26.59	Rpl32	Tp 1	31.55	31.16	RpS3	Tp 1	24.72	24.89
Tp(1;2)rb	Tp 2	N	snf	29.23	28.68	Rpl32	Tp 2	33.43	33.01	RpS3	Tp 2	25.89	25.59
Tp(1;2)rb	Tp 3	N	snf	24.06	24.4	Rpl32	Tp 3	28.33	28.18	RpS3	Tp 3	22.33	22.26
Tp(1;2)rb	Tp 4	N	snf	23.85	23.89	Rpl32	Tp 4	27.19	27.33	RpS3	Tp 4	22.08	22.26
Tp(1;2)rb	Tp 5	N	snf	24.12	24.19	Rpl32	Tp 5	26.76	26.63	RpS3	Tp 5	22.15	23.78
Tp(1;2)rb	Cnt 1	N	Rnp4f	32.09	32.09	Rpl32	909 Cnt 1			RpS3	Cnt 1	29.72	30.75
Tp(1;2)rb	Cnt 2	N	Rnp4f	28.06	27.77	Rpl32	Cnt 2	27.27	26.94	RpS3	Cnt 2	23.18	23.15
Tp(1;2)rb	Cnt 3	N	Rnp4f	27.36	27.26	Rpl32	Cnt 3	26.24	26.22	RpS3	Cnt 3	22.18	22.42
Tp(1;2)rb	Cnt 4	N	Rnp4f	27.34	27.22	Rpl32	Cnt 4	27.15	26.27	RpS3	Cnt 4	22.46	22.54
Tp(1;2)rb	Cnt 5	N	Rnp4f	24.33	24.25	Rpl32	Cnt 5	23.68	23.97	RpS3	Cnt 5	19.83	19.58
Tp(1;2)rb	Tp 1	N	Rnp4f	29.02	28.81	Rpl32	Tp 1	31.55	31.16	RpS3	Tp 1	24.72	24.89
Tp(1;2)rb	Tp 2	N	Rnp4f	30.19	30.51	Rpl32	Tp 2	33.43	33.01	RpS3	Tp 2	25.89	25.59
Tp(1;2)rb	Tp 3	N	Rnp4f	26.7	26.54	Rpl32	Tp 3	28.33	28.18	RpS3	Tp 3	22.33	22.26
Tp(1;2)rb	Tp 4	N	Rnp4f	26.97	27.25	Rpl32	Tp 4	27.19	27.33	RpS3	Tp 4	22.08	22.26
Tp(1;2)rb	Tp 5	N	Rnp4f	27.18	27.16	Rpl32	Tp 5	26.76	26.63	RpS3	Tp 5	22.15	23.78
Tp(1;2)rb	Cnt 2	N	Act5C	36.16	35.58	Rpl32	Cnt 2	28.76	28.57	RpS3	Cnt 2	24.47	24.31
Tp(1;2)rb	Cnt 3	N	Act5C	31.35	30.71	Rpl32	Cnt 3	27.44	27.45	RpS3	Cnt 3	23.33	23.41
Tp(1;2)rb	Cnt 4	N	Act5C	27.87	27.85	Rpl32	Cnt 4	27.67	27.73	RpS3	Cnt 4	23.67	23.82
Tp(1;2)rb	Cnt 5	N	Act5C	28.31	27.74	Rpl32	Cnt 5	24.96	25.05	RpS3	Cnt 5	21.05	20.99
Tp(1;2)rb	Tp 2	N	Act5C	27.11	26.53	Rpl32	Tp 2	36.84	36.37	RpS3	Tp 2	26.99	27
Tp(1;2)rb	Tp 3	N	Act5C	26.28	26.13	Rpl32	Tp 3	31.7	31.67	RpS3	Tp 3	23.65	23.56
Tp(1;2)rb	Tp 4	N	Act5C	26.25	26.11	Rpl32	Tp 4	29.34	29.26	RpS3	Tp 4	23.59	23.5
Tp(1;2)rb	Tp 5	N	Act5C	22.65	22.5	Rpl32	Tp 5	28.87	28.82	RpS3	Tp 5	23.33	23.31
Tp(1;2)sn	Cnt 1	Y	CG11369	32.64	32.53	Rpl32	Cnt 1	38.38	38.19	RpS3	Cnt 1	30.66	31.54
Tp(1;2)sn	Cnt 2	Y	CG11369	25.53	25.43	Rpl32	Cnt 2	29.29	29.35	RpS3	Cnt 2	24.91	26.04
Tp(1;2)sn	Cnt 3	Y	CG11369	28.4	29.51	Rpl32	Cnt 3	35.41	35.34	RpS3	Cnt 3	28.19	28.17
Tp(1;2)sn	Cnt 4	Y	CG11369	25.36	25.27	Rpl32	Cnt 4	29.17	29.36	RpS3	Cnt 4	25.07	24.73
Tp(1;2)sn	Cnt 5	Y	CG11369	26.18	25.6	Rpl32	Cnt 5	31.29	30.69	RpS3	Cnt 5	26.32	25.69
Tp(1;2)sn	Tp 1	Y	CG11369	22.55	22.33	Rpl32	Tp 1	27.27	27.16	RpS3	Tp 1	24.04	23.18
Tp(1;2)sn	Tp 2	Y	CG11369	23.71	23.86	Rpl32	Tp 2	29.11	28.67	RpS3	Tp 2	24.16	24.24
Tp(1;2)sn	Tp 3	Y	CG11369	23.53	23.39	Rpl32	Tp 3	27.98	27.49	RpS3	Tp 3	23.56	23.88
Tp(1;2)sn	Tp 4	Y	CG11369	23.67	23.62	Rpl32	Tp 4	27.91	28.03	RpS3	Tp 4	23.93	24.02
Tp(1;2)sn	Tp 5	Y	CG11369	21.64	21.31	Rpl32	Tp 5	25.93	25.67	RpS3	Tp 5	21.25	21.57
Tp(1;2)sn	Cnt 1	Y	CG12689	28.49	27.84	Rpl32	Cnt 1	38.01	37.66	RpS3	Cnt 1	29.9	30.1
Tp(1;2)sn	Cnt 2	Y	CG12689	22.26	22.52	Rpl32	Cnt 2	28.17	28.22	RpS3	Cnt 2	24.76	24.53
Tp(1;2)sn	Cnt 3	Y	CG12689	26.21	25.37	Rpl32	Cnt 3	34.02	33.74	RpS3	Cnt 3	27.95	27.68
Tp(1;2)sn	Cnt 4	Y	CG12689	23.44	23.18	Rpl32	Cnt 4	29.2	29.18	RpS3	Cnt 4	24.81	24.62
Tp(1;2)sn	Cnt 5	Y	CG12689	23.45	22.73	Rpl32	Cnt 5	29.82	29.59	RpS3	Cnt 5	25.26	25.24
Tp(1;2)sn	Tp 1	Y	CG12689	19.16	18.96	Rpl32	Tp 1	27.99	27.85	RpS3	Tp 1	23.64	25.66
Tp(1;2)sn	Tp 2	Y	CG12689	19.53	19.06	Rpl32	Tp 2	28.87	28.96	RpS3	Tp 2	24.17	24.18
Tp(1;2)sn	Tp 3	Y	CG12689	19.34	19.42	Rpl32	Tp 3	28.12	27.86	RpS3	Tp 3	23.76	23.52
Tp(1;2)sn	Tp 4	Y	CG12689	20.08	20	Rpl32	Tp 4	28.28	28.21	RpS3	Tp 4	24.13	24.18
Tp(1;2)sn	Tp 5	Y	CG12689	18.19	18.15	Rpl32	Tp 5	26.19	26.21	RpS3	Tp 5	21.71	21.85
Tp(1;2)sn	Cnt 2	N	Rab39	36.85	37.16	Rpl32	Cnt 2	28.17	28.22	RpS3	Cnt 2	24.76	24.53
Tp(1;2)sn	Cnt 4	N	Rab39	36.36	36.65	Rpl32	Cnt 4	29.2	29.18	RpS3	Cnt 4	24.81	24.62
Tp(1;2)sn	Cnt 5	N	Rab39	37.41	35.07	Rpl32	Cnt 5	29.82	29.59	RpS3	Cnt 5	25.26	25.24
Tp(1;2)sn	Tp 1	N	Rab39	34.13	34.28	Rpl32	Tp 1	27.99	27.85	RpS3	Tp 1	23.64	25.66
Tp(1;2)sn	Tp 2	N	Rab39	35.82	35.46	Rpl32	Tp 2	28.87	28.96	RpS3	Tp 2	24.17	24.18
Tp(1;2)sn	Tp 3	N	Rab39	36.51	35.86	Rpl32	Tp 3	28.12	27.86	RpS3	Tp 3	23.76	23.52
Tp(1;2)sn	Tp 4	N	Rab39	35.7	36.21	Rpl32	Tp 4	28.28	28.21	RpS3	Tp 4	24.13	24.18
Tp(1;2)sn	Tp 5	N	Rab39	32.83	33.03	Rpl32	Tp 5	26.19	26.21	RpS3	Tp 5	21.71	21.85
Tp(1;2)sn	Cnt 1	N	Tom40	27.97	29.63	Rpl32	Cnt 1	26.99	28.43	RpS3	Cnt 1	25.41	25.42
Tp(1;2)sn	Cnt 2	N	Tom40	22.17	23.6	Rpl32	Cnt 2	27.87	29.28	RpS3	Cnt 2	21.95	21.06
Tp(1;2)sn	Cnt 3	N	Tom40	27.72	27.45	Rpl32	Cnt 3	27.84	34.8	RpS3	Cnt 3	23.31	22.76
Tp(1;2)sn	Cnt 4	N	Tom40	22.88	22.51	Rpl32	Cnt 4	24.8	25.22	RpS3	Cnt 4	20.19	20.03
Tp(1;2)sn	Cnt 5	N	Tom40	25.85	25.84	Rpl32	Cnt 5	27.75	29.15	RpS3	Cnt 5	22.49	22.21
Tp(1;2)sn	Tp 1	N	Tom40	20.31	19.92	Rpl32	Tp 1	23.87	22.77	RpS3	Tp 1	19.68	19.46
Tp(1;2)sn	Tp 2	N	Tom40	22.23	21.94	Rpl32	Tp 2	28.27	30.41	RpS3	Tp 2	20.35	20.41
Tp(1;2)sn	Tp 3	N	Tom40	21.65	22.12	Rpl32	Tp 3	30.71	29.95	RpS3	Tp 3	20.35	20.42
Tp(1;2)sn	Tp 4	N	Tom40	22.36	22.31	Rpl32	Tp 4	35.48	32.17	RpS3	Tp 4	20.54	21.24
Tp(1;2)sn	Tp 5	N	Tom40	19.29	18.8	Rpl32	Tp 5	22.82	23.39	RpS3	Tp 5	17.95	18.25
Tp(1;2)sn	Cnt 1	Y	CG32718	34.34	34.36	Rpl32	Cnt 1	38.01	37.66	RpS3	Cnt 1	29.9	30.1
Tp(1;2)sn	Cnt 2	Y	CG32718	26.19	26.1	Rpl32	Cnt 2	28.17	28.22	RpS3	Cnt 2	24.76	24.53
Tp(1;2)sn	Cnt 3	Y	CG32718	30.37	29.5	Rpl32	Cnt 3	34.02	33.74	RpS3	Cnt 3	27.95	27.68
Tp(1;2)sn	Cnt 4	Y	CG32718	27.6	27.09	Rpl32	Cnt 4	29.2	29.18	RpS3	Cnt 4	24.81	24.62
Tp(1;2)sn	Cnt 5	Y	CG32718	26.8	26.99	Rpl32	Cnt 5	29.82	29.59	RpS3	Cnt 5	25.26	25.24
Tp(1;2)sn	Tp 1	Y	CG32718	23.18	23.08	Rpl32	Tp 1	27.99	27.85	RpS3	Tp 1	23.64	25.66
Tp(1;2)sn	Tp 2	Y	CG32718	23.71	23.38	Rpl32	Tp 2	28.87	28.96	RpS3	Tp 2	24.17	24.18
Tp(1;2)sn	Tp 3	Y	CG32718	23.77	23.54	Rpl32	Tp 3	28.12	27.86	RpS3	Tp 3	23.76	23.52
Tp(1;2)sn	Tp 4	Y	CG32718	24.15	23.8	Rpl32	Tp 4	28.28	28.21	RpS3	Tp 4	24.13	24.18
Tp(1;2)sn	Tp 5	Y	CG32718	22.45	22.18	Rpl32	Tp 5	26.19	26.21	RpS3	Tp 5	21.71	21.85
Tp(1;2)sn	Cnt 1	Y	CG10920	34.54	36.71	Rpl32	Cnt 1	38.38	38.19	RpS3	Cnt 1	30.66	31.54
Tp(1;2)sn	Cnt 2	Y	CG10920	27.1	27.52	Rpl32	Cnt 2	29.29	29.35	RpS3	Cnt 2	24.91	26.04
Tp(1;2)sn	Cnt 3	Y	CG10920	31.93	31.74	Rpl32	Cnt 3	35.41	35.34	RpS3	Cnt 3	28.19	28.17
Tp(1;2)sn	Cnt 4	Y	CG10920	26.85	27.34	Rpl32	Cnt 4	29.17	29.36	RpS3	Cnt 4	25.07	24.73
Tp(1;2)sn	Cnt 5	Y	CG10920	28.31	28.24	Rpl32	Cnt 5	31.29	30.69	RpS3	Cnt 5	26.32	25.69
Tp(1;2)sn	Tp 1	Y	CG10920	22.12	21.89	Rpl32	Tp 1	27.27	27.16	RpS3	Tp 1	24.04	23.18
Tp(1;2)sn	Tp 2	Y	CG10920	23.99	24.24	Rpl32	Tp 2	29.11	28.67	RpS3	Tp 2	24.16	24.24
Tp(1;2)sn	Tp 3	Y	CG10920	24.16	23.91	Rpl32	Tp 3	27.98	27.49	RpS3	Tp 3	23.56	23.88
Tp(1;2)sn	Tp 4	Y	CG10920	24.03	24.03	Rpl32	Tp 4	27.91	28.03	RpS3	Tp 4	23.93	24.02
Tp(1;2)sn	Tp 5	Y	CG10920	21.22	21.42	Rpl32	Tp 5	25.93	25.67	RpS3	Tp 5	21.25	21.57
a Transposition genotypes as listed in Table 1
b transposition (Tp) or wildtype control (Cnt) samples run
c Control genes run for each sample

## Sheet: qPCR data for Table 4
Genotypea	Phenob	Gene	Samplec	Ct1	Ct2	Rpl24d	Rpl24Samplec	Rpl24Ct1	Rpl24Ct2
T(1;3)OR17	F	CG7920	TF 1	18.1	17.32	Rpl24	TF 1	18.21	18.91
T(1;3)OR17	F	CG7920	TF 2	17.21	17.97	Rpl24	TF 2	15.87	18.08
T(1;3)OR17	F	CG7920	TF 3	17.95	17.93	Rpl24	TF 3	17.13	19.18
Cnt F	F	CG7920	CntF 1	16.3	16.3	Rpl24	CntF 1	16.1	17.22
Cnt F	F	CG7920	CntF 2	15.96	16.55	Rpl24	CntF 2	17.29	16.91
Cnt F	F	CG7920	CntF 3	16.78	17.71	Rpl24	CntF 3	18.11	17.69
T(1;3)l-v455	S	CG7920	TS 1	14.26	15.09	Rpl24	TS 1	11.88	13.57
T(1;3)l-v455	S	CG7920	TS 2	14.51	13.46	Rpl24	TS 2	13.94	13.72
T(1;3)l-v455	S	CG7920	TS 3	20.4	19.79	Rpl24	TS 3	19.62	19.86
Cnt S	S	CG7920	CntS 1	16.47	16.33	Rpl24	CntS 1	16.41	15.67
Cnt S	S	CG7920	CntS 2	19.14	19.23	Rpl24	CntS 2	20.19	19.58
Cnt S	S	CG7920	CntS 3	14.36	14.45	Rpl24	CntS 3	14.59	14.43
T(1;3)OR17	F	Tpi	TF 1	16.9	17.2	Rpl24	TF 1	18.21	18.91
T(1;3)OR17	F	Tpi	TF 2	16.75	17.47	Rpl24	TF 2	15.87	18.08
T(1;3)OR17	F	Tpi	TF 3	18.25	18.02	Rpl24	TF 3	17.13	19.18
Cnt F	F	Tpi	CntF 1	15.86	16.49	Rpl24	CntF 1	16.1	17.22
Cnt F	F	Tpi	CntF 2	16.15	16.09	Rpl24	CntF 2	17.29	16.91
Cnt F	F	Tpi	CntF 3	17.7	18.15	Rpl24	CntF 3	18.11	17.69
T(1;3)l-v455	S	Tpi	TS 1	15.17	14.01	Rpl24	TS 1	11.88	13.57
T(1;3)l-v455	S	Tpi	TS 2	14.76	15.44	Rpl24	TS 2	13.94	13.72
T(1;3)l-v455	S	Tpi	TS 3	20.69	20.42	Rpl24	TS 3	19.62	19.86
Cnt S	S	Tpi	CntS 1	16.69	16.9	Rpl24	CntS 1	16.41	15.67
Cnt S	S	Tpi	CntS 2	19.52	19.59	Rpl24	CntS 2	20.19	19.58
Cnt S	S	Tpi	CntS 3	15.65	15.4	Rpl24	CntS 3	14.59	14.43
T(1;3)OR17	F	CG31029	TF 1	17.97	17.93	Rpl24	TF 1	18.21	18.91
T(1;3)OR17	F	CG31029	TF 2	18.31	18.31	Rpl24	TF 2	15.87	18.08
T(1;3)OR17	F	CG31029	TF 3	18.68	18.15	Rpl24	TF 3	17.13	19.18
Cnt F	F	CG31029	CntF 1	16.45	16.08	Rpl24	CntF 1	16.1	17.22
Cnt F	F	CG31029	CntF 2	17.44	17.82	Rpl24	CntF 2	17.29	16.91
Cnt F	F	CG31029	CntF 3	17.82	17.73	Rpl24	CntF 3	18.11	17.69
T(1;3)l-v455	S	CG31029	TS 1	13.91	13.88	Rpl24	TS 1	11.88	13.57
T(1;3)l-v455	S	CG31029	TS 2	15.64	15.98	Rpl24	TS 2	13.94	13.72
T(1;3)l-v455	S	CG31029	TS 3	21.08	21.04	Rpl24	TS 3	19.62	19.86
Cnt S	S	CG31029	CntS 1	17.12	16.68	Rpl24	CntS 1	16.41	15.67
Cnt S	S	CG31029	CntS 2	20.42	20.02	Rpl24	CntS 2	20.19	19.58
Cnt S	S	CG31029	CntS 3	17.52	17.09	Rpl24	CntS 3	14.59	14.43
T(1;3)OR17	F	CG31526	TF 1	20.14	20.23	Rpl24	TF 1	18.21	18.91
T(1;3)OR17	F	CG31526	TF 2	19.14	19.85	Rpl24	TF 2	15.87	18.08
T(1;3)OR17	F	CG31526	TF 3	20	22.27	Rpl24	TF 3	17.13	19.18
Cnt F	F	CG31526	CntF 1	17.89	18.77	Rpl24	CntF 1	16.1	17.22
Cnt F	F	CG31526	CntF 2	18.46	20.45	Rpl24	CntF 2	17.29	16.91
Cnt F	F	CG31526	CntF 3	20.15	20.18	Rpl24	CntF 3	18.11	17.69
T(1;3)l-v455	S	CG31526	TS 1	15.8	14.91	Rpl24	TS 1	11.88	13.57
T(1;3)l-v455	S	CG31526	TS 2	16.17	16.53	Rpl24	TS 2	13.94	13.72
T(1;3)l-v455	S	CG31526	TS 3	22.36	21.75	Rpl24	TS 3	19.62	19.86
Cnt S	S	CG31526	CntS 1	17.93	18.93	Rpl24	CntS 1	16.41	15.67
Cnt S	S	CG31526	CntS 2	21.81	21.37	Rpl24	CntS 2	20.19	19.58
Cnt S	S	CG31526	CntS 3	17.61	16.69	Rpl24	CntS 3	14.59	14.43
T(1;3)OR17	F	CG31528	TF 1	17.28	18.08	Rpl24	TF 1	18.21	18.91
T(1;3)OR17	F	CG31528	TF 2	18.09	18.82	Rpl24	TF 2	15.87	18.08
T(1;3)OR17	F	CG31528	TF 3	18.76	18.05	Rpl24	TF 3	17.13	19.18
Cnt F	F	CG31528	CntF 1	15.96	18.15	Rpl24	CntF 1	16.1	17.22
Cnt F	F	CG31528	CntF 2	17.56	18.39	Rpl24	CntF 2	17.29	16.91
Cnt F	F	CG31528	CntF 3	18.27	18.44	Rpl24	CntF 3	18.11	17.69
T(1;3)l-v455	S	CG31528	TS 1	15.96	15.34	Rpl24	TS 1	11.88	13.57
T(1;3)l-v455	S	CG31528	TS 2	16.49	15.82	Rpl24	TS 2	13.94	13.72
T(1;3)l-v455	S	CG31528	TS 3	20.76	19.96	Rpl24	TS 3	19.62	19.86
Cnt S	S	CG31528	CntS 1	18.1	16.76	Rpl24	CntS 1	16.41	15.67
Cnt S	S	CG31528	CntS 2	20.95	20.17	Rpl24	CntS 2	20.19	19.58
Cnt S	S	CG31528	CntS 3	16.56	17.03	Rpl24	CntS 3	14.59	14.43
T(1;3)OR17	F	janA	TF 1	20.86	22.22	Rpl24	TF 1	18.21	18.91
T(1;3)OR17	F	janA	TF 2	17.04	23.31	Rpl24	TF 2	15.87	18.08
T(1;3)OR17	F	janA	TF 3	19.96	23.22	Rpl24	TF 3	17.13	19.18
Cnt F	F	janA	CntF 1	18.46	21.88	Rpl24	CntF 1	16.1	17.22
Cnt F	F	janA	CntF 2	21.24	22.28	Rpl24	CntF 2	17.29	16.91
Cnt F	F	janA	CntF 3	21.93	23.09	Rpl24	CntF 3	18.11	17.69
T(1;3)l-v455	S	janA	TS 1	17.52	16.31	Rpl24	TS 1	11.88	13.57
T(1;3)l-v455	S	janA	TS 2	17.53	17.34	Rpl24	TS 2	13.94	13.72
T(1;3)l-v455	S	janA	TS 3	22.68	21.88	Rpl24	TS 3	19.62	19.86
Cnt S	S	janA	CntS 1	19.09	19.76	Rpl24	CntS 1	16.41	15.67
Cnt S	S	janA	CntS 2	22.13	20.99	Rpl24	CntS 2	20.19	19.58
Cnt S	S	janA	CntS 3	17.8	18.4	Rpl24	CntS 3	14.59	14.43
T(1;3)OR17	F	janB	TF 1	14.25	16.12	Rpl24	TF 1	18.21	18.91
T(1;3)OR17	F	janB	TF 2	12.44	15.78	Rpl24	TF 2	15.87	18.08
T(1;3)OR17	F	janB	TF 3	14.78	17.19	Rpl24	TF 3	17.13	19.18
Cnt F	F	janB	CntF 1	13.24	14.98	Rpl24	CntF 1	16.1	17.22
Cnt F	F	janB	CntF 2	14.03	15.99	Rpl24	CntF 2	17.29	16.91
Cnt F	F	janB	CntF 3	15.49	16.4	Rpl24	CntF 3	18.11	17.69
T(1;3)l-v455	S	janB	TS 1	10.72	11.57	Rpl24	TS 1	11.88	13.57
T(1;3)l-v455	S	janB	TS 2	9.41	10.67	Rpl24	TS 2	13.94	13.72
T(1;3)l-v455	S	janB	TS 3	16.49	16.3	Rpl24	TS 3	19.62	19.86
Cnt S	S	janB	CntS 1	13.79	13.77	Rpl24	CntS 1	16.41	15.67
Cnt S	S	janB	CntS 2	15.02	16.41	Rpl24	CntS 2	20.19	19.58
Cnt S	S	janB	CntS 3	12.4	10.91	Rpl24	CntS 3	14.59	14.43
T(1;3)OR17	F	ocn	TF 1	14.86	14.25	Rpl24	TF 1	18.21	18.91
T(1;3)OR17	F	ocn	TF 2	13.23	15.11	Rpl24	TF 2	15.87	18.08
T(1;3)OR17	F	ocn	TF 3	15.29	15.02	Rpl24	TF 3	17.13	19.18
Cnt F	F	ocn	CntF 1	12.55	13.18	Rpl24	CntF 1	16.1	17.22
Cnt F	F	ocn	CntF 2	13.65	13.69	Rpl24	CntF 2	17.29	16.91
Cnt F	F	ocn	CntF 3	14.94	12.97	Rpl24	CntF 3	18.11	17.69
T(1;3)l-v455	S	ocn	TS 1	10.81	11	Rpl24	TS 1	11.88	13.57
T(1;3)l-v455	S	ocn	TS 2	11.42	8.72	Rpl24	TS 2	13.94	13.72
T(1;3)l-v455	S	ocn	TS 3	17.41	17.33	Rpl24	TS 3	19.62	19.86
Cnt S	S	ocn	CntS 1	13.71	13.08	Rpl24	CntS 1	16.41	15.67
Cnt S	S	ocn	CntS 2	16.57	16.42	Rpl24	CntS 2	20.19	19.58
Cnt S	S	ocn	CntS 3	11.75	12.5	Rpl24	CntS 3	14.59	14.43
Cnt F	F	CG14054	CntF1	23.41	23.7	Rpl24	CntF1	22.98	23.07
Cnt F	F	CG14054	CntF2	34.61	34.99	Rpl24	CntF2	31.1	30.58
Cnt F	F	CG14054	CntF3	23.34	23.17	Rpl24	CntF3	22.9	22.81
Cnt S	S	CG14054	CntS 2	25.68	25.62	Rpl24	CntS 2	25.94	25.6
Cnt S	S	CG14054	CntS 3	25.06	24.97	Rpl24	CntS 3	25.25	25.08
Cnt S	S	CG14054	CntS1	24.75	24.46	Rpl24	CntS1	24.8	24.8
T(1;3)OR17	F	CG14054	TF1	29.4	29.98	Rpl24	TF1	28.47	28.35
T(1;3)OR17	F	CG14054	TF2	25.94	26.14	Rpl24	TF2	24.79	24.41
T(1;3)OR17	F	CG14054	TF3	26.55	27	Rpl24	TF3	24.78	24.55
T(1;3)l-v455	S	CG14054	TS1	28.3	28.36	Rpl24	TS1	27.26	27.24
T(1;3)l-v455	S	CG14054	TS2	23.73	23.71	Rpl24	TS2	23.97	24.11
T(1;3)l-v455	S	CG14054	TS3	25.11	25.04	Rpl24	TS3	25.92	25.63
Cnt F	F	CG14635	CntF1	23.49	23.42	Rpl24	CntF1	22.98	23.07
Cnt F	F	CG14635	CntF2	36.03	34.83	Rpl24	CntF2	31.1	30.58
Cnt F	F	CG14635	CntF3	23.68	23.4	Rpl24	CntF3	22.9	22.81
Cnt S	S	CG14635	CntS 2	26.85	26.57	Rpl24	CntS 2	25.94	25.6
Cnt S	S	CG14635	CntS 3	26.35	26.19	Rpl24	CntS 3	25.25	25.08
Cnt S	S	CG14635	CntS1	26.1	25.87	Rpl24	CntS1	24.8	24.8
T(1;3)OR17	F	CG14635	TF1	30.64	31.07	Rpl24	TF1	28.47	28.35
T(1;3)OR17	F	CG14635	TF2	25.4	25.24	Rpl24	TF2	24.79	24.41
T(1;3)OR17	F	CG14635	TF3	25.21	25.02	Rpl24	TF3	24.78	24.55
T(1;3)l-v455	S	CG14635	TS1	31.03	31.11	Rpl24	TS1	27.26	27.24
T(1;3)l-v455	S	CG14635	TS2	24.87	24.71	Rpl24	TS2	23.97	24.11
T(1;3)l-v455	S	CG14635	TS3	26.37	26.31	Rpl24	TS3	25.92	25.63
Cnt F	F	CG3795	CntF1	20.45	20.42	Rpl24	CntF1	22.98	23.07
Cnt F	F	CG3795	CntF2	29.32	29.42	Rpl24	CntF2	31.1	30.58
Cnt F	F	CG3795	CntF3	20.39	20.25	Rpl24	CntF3	22.9	22.81
Cnt S	S	CG3795	CntS 2	23.04	22.9	Rpl24	CntS 2	25.94	25.6
Cnt S	S	CG3795	CntS 3	22.3	22.38	Rpl24	CntS 3	25.25	25.08
Cnt S	S	CG3795	CntS1	22.05	22.03	Rpl24	CntS1	24.8	24.8
T(1;3)OR17	F	CG3795	TF1	27.1	27.1	Rpl24	TF1	28.47	28.35
T(1;3)OR17	F	CG3795	TF2	22.22	22.23	Rpl24	TF2	24.79	24.41
T(1;3)OR17	F	CG3795	TF3	22.59	22.5	Rpl24	TF3	24.78	24.55
T(1;3)l-v455	S	CG3795	TS1	26.87	26.93	Rpl24	TS1	27.26	27.24
T(1;3)l-v455	S	CG3795	TS2	21.8	21.65	Rpl24	TS2	23.97	24.11
T(1;3)l-v455	S	CG3795	TS3	23.52	23.33	Rpl24	TS3	25.92	25.63
Cnt F	F	CG13359	CntF1	23.3	23.18	Rpl24	CntF1	22.98	23.07
Cnt F	F	CG13359	CntF2	21.9	21.88	Rpl24	CntF2	31.1	30.58
Cnt F	F	CG13359	CntF3	22.82	22.48	Rpl24	CntF3	22.9	22.81
Cnt S	S	CG13359	CntS 2	22.58	22.45	Rpl24	CntS 2	25.94	25.6
Cnt S	S	CG13359	CntS 3	25.83	26.01	Rpl24	CntS 3	25.25	25.08
Cnt S	S	CG13359	CntS1	22.11	22.51	Rpl24	CntS1	24.8	24.8
T(1;3)OR17	F	CG13359	TF1	23.89	23.9	Rpl24	TF1	28.47	28.35
T(1;3)OR17	F	CG13359	TF2	24.45	24.34	Rpl24	TF2	24.79	24.41
T(1;3)OR17	F	CG13359	TF3	23.53	23.31	Rpl24	TF3	24.78	24.55
T(1;3)l-v455	S	CG13359	TS1	21.45	21.26	Rpl24	TS1	27.26	27.24
T(1;3)l-v455	S	CG13359	TS2	26.83	27.1	Rpl24	TS2	23.97	24.11
T(1;3)l-v455	S	CG13359	TS3	21.19	21.03	Rpl24	TS3	25.92	25.63
Cnt F	F	CG14806	CntF1	25.72	25.51	Rpl24	CntF1	22.98	23.07
Cnt F	F	CG14806	CntF2	23.87	23.74	Rpl24	CntF2	31.1	30.58
Cnt F	F	CG14806	CntF3	27.32	27.61	Rpl24	CntF3	22.9	22.81
Cnt S	S	CG14806	CntS 2	24.62	24.43	Rpl24	CntS 2	25.94	25.6
Cnt S	S	CG14806	CntS 3	28.87	28.89	Rpl24	CntS 3	25.25	25.08
Cnt S	S	CG14806	CntS1	24.82	24.59	Rpl24	CntS1	24.8	24.8
T(1;3)OR17	F	CG14806	TF1	25.24	25.32	Rpl24	TF1	28.47	28.35
T(1;3)OR17	F	CG14806	TF2	25.76	25.66	Rpl24	TF2	24.79	24.41
T(1;3)OR17	F	CG14806	TF3	24.65	24.51	Rpl24	TF3	24.78	24.55
T(1;3)l-v455	S	CG14806	TS1	23.07	22.98	Rpl24	TS1	27.26	27.24
T(1;3)l-v455	S	CG14806	TS2	30.94	31.49	Rpl24	TS2	23.97	24.11
T(1;3)l-v455	S	CG14806	TS3	23.18	23.04	Rpl24	TS3	25.92	25.63
Cnt F	F	CG32806	CntF1	23	23.04	Rpl24	CntF1	22.98	23.07
Cnt F	F	CG32806	CntF2	20.82	21.05	Rpl24	CntF2	31.1	30.58
Cnt F	F	CG32806	CntF3	25.05	25.3	Rpl24	CntF3	22.9	22.81
Cnt S	S	CG32806	CntS 2	22.05	21.81	Rpl24	CntS 2	25.94	25.6
Cnt S	S	CG32806	CntS 3	26.55	26.46	Rpl24	CntS 3	25.25	25.08
Cnt S	S	CG32806	CntS1	21.84	21.66	Rpl24	CntS1	24.8	24.8
T(1;3)OR17	F	CG32806	TF1	22.19	22.39	Rpl24	TF1	28.47	28.35
T(1;3)OR17	F	CG32806	TF2	22.67	22.79	Rpl24	TF2	24.79	24.41
T(1;3)OR17	F	CG32806	TF3	21.8	21.92	Rpl24	TF3	24.78	24.55
T(1;3)l-v455	S	CG32806	TS1	19.56	20.11	Rpl24	TS1	27.26	27.24
T(1;3)l-v455	S	CG32806	TS2	29.17	28.79	Rpl24	TS2	23.97	24.11
T(1;3)l-v455	S	CG32806	TS3	19.52	19.94	Rpl24	TS3	25.92	25.63
Cnt F	F	egh	CntF1	27.71	28.28	Rpl24	CntF1	22.98	23.07
Cnt F	F	egh	CntF2	26.71	26.7	Rpl24	CntF2	31.1	30.58
Cnt F	F	egh	CntF3	32.18	31.46	Rpl24	CntF3	22.9	22.81
Cnt S	S	egh	CntS 2	27.79	27.87	Rpl24	CntS 2	25.94	25.6
Cnt S	S	egh	CntS 3	31.26	31.38	Rpl24	CntS 3	25.25	25.08
Cnt S	S	egh	CntS1	27.94	27.78	Rpl24	CntS1	24.8	24.8
T(1;3)OR17	F	egh	TF1	27.56	27.53	Rpl24	TF1	28.47	28.35
T(1;3)OR17	F	egh	TF2	28.05	27.88	Rpl24	TF2	24.79	24.41
T(1;3)OR17	F	egh	TF3	27.26	27.12	Rpl24	TF3	24.78	24.55
T(1;3)l-v455	S	egh	TS1	26.07	25.97	Rpl24	TS1	27.26	27.24
T(1;3)l-v455	S	egh	TS3	26.17	25.89	Rpl24	TS3	25.92	25.63
T(1;3)l-v455	F	CG12470	CntF 1	17.3	17.4	Rpl24	CntF 1	20.12	20.59
Cnt F	F	CG12470	CntF 2	18.61	19	Rpl24	CntF 2	21.14	21.47
Cnt F	F	CG12470	CntF 3	19.63	19.45	Rpl24	CntF 3	22.07	21.95
Cnt S	S	CG12470	CntS 1	18.57	19	Rpl24	CntS 1	21.22	21.49
Cnt S	S	CG12470	CntS 2	21.29	21.39	Rpl24	CntS 2	23.09	23.26
Cnt S	S	CG12470	CntS 3	18.48	18.42	Rpl24	CntS 3	20.53	20.9
T(1;3)OR17	F	CG12470	TF1	18.35	18.11	Rpl24	TF1	20.78	21.01
T(1;3)OR17	F	CG12470	TF2	18.62	19	Rpl24	TF2	21.31	21.39
T(1;3)OR17	F	CG12470	TF3	19.47	19.09	Rpl24	TF3	21.51	21.65
T(1;3)l-v455	S	CG12470	TS1	16.27	16.46	Rpl24	TS1	19.43	19.78
T(1;3)l-v455	S	CG12470	TS2	16.63	16.62	Rpl24	TS2	19.49	19.91
T(1;3)l-v455	S	CG12470	TS3	20.25	20.32	Rpl24	TS3	23.32	23.67
Cnt F	F	CG13377	CntF 1	27.02	26.79	Rpl24	CntF 1	20.12	20.59
Cnt F	F	CG13377	CntF 2	28.13	28.23	Rpl24	CntF 2	21.14	21.47
Cnt F	F	CG13377	CntF 3	27.41	28.08	Rpl24	CntF 3	22.07	21.95
Cnt S	S	CG13377	CntS 1	28.07	27.86	Rpl24	CntS 1	21.22	21.49
Cnt S	S	CG13377	CntS 2	28.55	28.73	Rpl24	CntS 2	23.09	23.26
Cnt S	S	CG13377	CntS 3	27.48	27.48	Rpl24	CntS 3	20.53	20.9
T(1;3)OR17	F	CG13377	TF1	27.24	27.64	Rpl24	TF1	20.78	21.01
T(1;3)OR17	F	CG13377	TF2	27.9	27.63	Rpl24	TF2	21.31	21.39
T(1;3)OR17	F	CG13377	TF3	27.67	28.23	Rpl24	TF3	21.51	21.65
T(1;3)l-v455	S	CG13377	TS1	25.54	25.99	Rpl24	TS1	19.43	19.78
T(1;3)l-v455	S	CG13377	TS2	26.1	26.15	Rpl24	TS2	19.49	19.91
T(1;3)l-v455	S	CG13377	TS3	30.04	30.22	Rpl24	TS3	23.32	23.67
Cnt F	F	cin	CntF 1	27.84	27.68	Rpl24	CntF 1	20.12	20.59
Cnt F	F	cin	CntF 2	29.37	29.27	Rpl24	CntF 2	21.14	21.47
Cnt F	F	cin	CntF 3	29.65	29.09	Rpl24	CntF 3	22.07	21.95
Cnt S	S	cin	CntS 1	29.66	29.14	Rpl24	CntS 1	21.22	21.49
Cnt S	S	cin	CntS 2	31.34	31.48	Rpl24	CntS 2	23.09	23.26
Cnt S	S	cin	CntS 3	29.2	29.46	Rpl24	CntS 3	20.53	20.9
T(1;3)OR17	F	cin	TF1	28.71	28.63	Rpl24	TF1	20.78	21.01
T(1;3)OR17	F	cin	TF2	28.79	28.95	Rpl24	TF2	21.31	21.39
T(1;3)OR17	F	cin	TF3	29.29	29.35	Rpl24	TF3	21.51	21.65
T(1;3)l-v455	S	cin	TS1	27.4	27.15	Rpl24	TS1	19.43	19.78
T(1;3)l-v455	S	cin	TS2	27.64	27.51	Rpl24	TS2	19.49	19.91
T(1;3)l-v455	S	cin	TS3	32.12	32.01	Rpl24	TS3	23.32	23.67
Cnt F	F	CG12681	CntF 1	21.39	21.38	Rpl24	CntF 1	26.02	25.96
Cnt F	F	CG12681	CntF 2	23.21	23.15	Rpl24	CntF 2	27.56	27.82
Cnt F	F	CG12681	CntF 3	24.02	23.99	Rpl24	CntF 3	27.26	27.35
Cnt S	S	CG12681	CntS 1	22.53	22.41	Rpl24	CntS 1	27.33	27.09
Cnt S	S	CG12681	CntS 2	22.79	22.57	Rpl24	CntS 2	27.21	26.93
Cnt S	S	CG12681	CntS 3	25.25	25.14	Rpl24	CntS 3	29.47	29.06
T(1;3)OR17	F	CG12681	TF 1	23.06	22.98	Rpl24	TF 1	26.71	26.49
T(1;3)OR17	F	CG12681	TF 2	23.41	23.23	Rpl24	TF 2	27.14	27.36
T(1;3)OR17	F	CG12681	TF 3	22.31	21.97	Rpl24	TF 3	26.32	26.2
T(1;3)l-v455	S	CG12681	TS 1	20.45	20.56	Rpl24	TS 1	25.13	24.41
T(1;3)l-v455	S	CG12681	TS 2	27.01	26.88	Rpl24	TS 2	30.77	30.01
T(1;3)l-v455	S	CG12681	TS 3	20.35	20.4	Rpl24	TS 3	24.54	24.76
Cnt F	F	CG10920	CntF 1	21.81	21.9	Rpl24	CntF 1	20.12	20.59
Cnt F	F	CG10920	CntF 2	22.43	22.5	Rpl24	CntF 2	21.14	21.47
Cnt F	F	CG10920	CntF 3	23.49	23.51	Rpl24	CntF 3	22.07	21.95
Cnt S	S	CG10920	CntS 1	22.58	22.58	Rpl24	CntS 1	21.22	21.49
Cnt S	S	CG10920	CntS 2	25.6	25.29	Rpl24	CntS 2	23.09	23.26
Cnt S	S	CG10920	CntS 3	23.12	23.04	Rpl24	CntS 3	20.53	20.9
T(1;3)OR17	F	CG10920	TF1	22.7	22.63	Rpl24	TF1	20.78	21.01
T(1;3)OR17	F	CG10920	TF2	23.19	23.04	Rpl24	TF2	21.31	21.39
T(1;3)OR17	F	CG10920	TF3	23.31	23.43	Rpl24	TF3	21.51	21.65
T(1;3)l-v455	S	CG10920	TS1	20.93	21	Rpl24	TS1	19.43	19.78
T(1;3)l-v455	S	CG10920	TS2	21.08	21.06	Rpl24	TS2	19.49	19.91
T(1;3)l-v455	S	CG10920	TS3	25.24	25.19	Rpl24	TS3	23.32	23.67
Cnt F	F	CG11369	CntF 1	21.39	21.5	Rpl24	CntF 1	20.12	20.59
Cnt F	F	CG11369	CntF 2	21.98	22.13	Rpl24	CntF 2	21.14	21.47
Cnt F	F	CG11369	CntF 3	23.01	23.07	Rpl24	CntF 3	22.07	21.95
Cnt S	S	CG11369	CntS 1	22.05	22.02	Rpl24	CntS 1	21.22	21.49
Cnt S	S	CG11369	CntS 2	24.69	24.49	Rpl24	CntS 2	23.09	23.26
Cnt S	S	CG11369	CntS 3	22.24	22.34	Rpl24	CntS 3	20.53	20.9
T(1;3)OR17	F	CG11369	TF1	23.42	23.14	Rpl24	TF1	20.78	21.01
T(1;3)OR17	F	CG11369	TF2	24.03	23.73	Rpl24	TF2	21.31	21.39
T(1;3)OR17	F	CG11369	TF3	23.95	24.25	Rpl24	TF3	21.51	21.65
T(1;3)l-v455	S	CG11369	TS1	20.86	20.95	Rpl24	TS1	19.43	19.78
T(1;3)l-v455	S	CG11369	TS2	21.03	20.9	Rpl24	TS2	19.49	19.91
T(1;3)l-v455	S	CG11369	TS3	25.85	25.73	Rpl24	TS3	23.32	23.67
Cnt F	F	CG32718	CntF 1	21.62	21.62	Rpl24	CntF 1	20.12	20.59
Cnt F	F	CG32718	CntF 2	22.99	22.99	Rpl24	CntF 2	21.14	21.47
Cnt F	F	CG32718	CntF 3	23.25	23.25	Rpl24	CntF 3	22.07	21.95
Cnt S	S	CG32718	CntS 1	22.33	22.33	Rpl24	CntS 1	21.22	21.49
Cnt S	S	CG32718	CntS 2	25.34	25.34	Rpl24	CntS 2	23.09	23.26
Cnt S	S	CG32718	CntS 3	22.7	22.7	Rpl24	CntS 3	20.53	20.9
T(1;3)OR17	F	CG32718	TF1	22.56	22.56	Rpl24	TF1	20.78	21.01
T(1;3)OR17	F	CG32718	TF2	22.97	22.97	Rpl24	TF2	21.31	21.39
T(1;3)OR17	F	CG32718	TF3	23.49	23.49	Rpl24	TF3	21.51	21.65
T(1;3)l-v455	S	CG32718	TS1	21.06	21.01	Rpl24	TS1	19.43	19.78
T(1;3)l-v455	S	CG32718	TS2	21.14	21.09	Rpl24	TS2	19.49	19.91
T(1;3)l-v455	S	CG32718	TS3	25.04	24.73	Rpl24	TS3	23.32	23.67
Cnt F	F	Rab39	CntF 1	27.82	27.8	Rpl24	CntF 1	20.12	20.59
Cnt F	F	Rab39	CntF 2	28.6	28.33	Rpl24	CntF 2	21.14	21.47
Cnt F	F	Rab39	CntF 3	29.44	29.16	Rpl24	CntF 3	22.07	21.95
Cnt S	S	Rab39	CntS 1	29.23	29.43	Rpl24	CntS 1	21.22	21.49
Cnt S	S	Rab39	CntS 2	30.92	31.27	Rpl24	CntS 2	23.09	23.26
Cnt S	S	Rab39	CntS 3	28.71	29.06	Rpl24	CntS 3	20.53	20.9
T(1;3)OR17	F	Rab39	TF1	28.73	28.38	Rpl24	TF1	20.78	21.01
T(1;3)OR17	F	Rab39	TF2	28.76	28.99	Rpl24	TF2	21.31	21.39
T(1;3)OR17	F	Rab39	TF3	29.4	29.17	Rpl24	TF3	21.51	21.65
T(1;3)l-v455	S	Rab39	TS1	26.88	27.04	Rpl24	TS1	19.43	19.78
T(1;3)l-v455	S	Rab39	TS2	27.03	27.22	Rpl24	TS2	19.49	19.91
T(1;3)l-v455	S	Rab39	TS3	31.66	31.57	Rpl24	TS3	23.32	23.67
Cnt F	F	Tom40	CntF 1	22.32	22.39	Rpl24	CntF 1	20.12	20.59
Cnt F	F	Tom40	CntF 2	23.18	23.16	Rpl24	CntF 2	21.14	21.47
Cnt F	F	Tom40	CntF 3	24.21	24.31	Rpl24	CntF 3	22.07	21.95
Cnt S	S	Tom40	CntS 1	23.54	23.44	Rpl24	CntS 1	21.22	21.49
Cnt S	S	Tom40	CntS 2	25.83	26	Rpl24	CntS 2	23.09	23.26
Cnt S	S	Tom40	CntS 3	23.42	23.3	Rpl24	CntS 3	20.53	20.9
T(1;3)OR17	F	Tom40	TF1	23.19	23.27	Rpl24	TF1	20.78	21.01
T(1;3)OR17	F	Tom40	TF2	23.73	23.68	Rpl24	TF2	21.31	21.39
T(1;3)OR17	F	Tom40	TF3	24.15	24.11	Rpl24	TF3	21.51	21.65
T(1;3)l-v455	S	Tom40	TS1	22.02	22.07	Rpl24	TS1	19.43	19.78
T(1;3)l-v455	S	Tom40	TS2	21.95	21.84	Rpl24	TS2	19.49	19.91
T(1;3)l-v455	S	Tom40	TS3	26.28	26.1	Rpl24	TS3	23.32	23.67
Cnt F	F	CG12689	CntF 1	19.42	19.29	Rpl24	CntF 1	20.12	20.59
Cnt F	F	CG12689	CntF 2	20.12	19.93	Rpl24	CntF 2	21.14	21.47
Cnt F	F	CG12689	CntF 3	21.18	21.07	Rpl24	CntF 3	22.07	21.95
Cnt S	S	CG12689	CntS 1	20.22	20.22	Rpl24	CntS 1	21.22	21.49
Cnt S	S	CG12689	CntS 2	22.77	22.7	Rpl24	CntS 2	23.09	23.26
Cnt S	S	CG12689	CntS 3	20.29	20.15	Rpl24	CntS 3	20.53	20.9
T(1;3)OR17	F	CG12689	TF1	20.39	20.18	Rpl24	TF1	20.78	21.01
T(1;3)OR17	F	CG12689	TF2	20.91	20.6	Rpl24	TF2	21.31	21.39
T(1;3)OR17	F	CG12689	TF3	21.18	21.02	Rpl24	TF3	21.51	21.65
T(1;3)l-v455	S	CG12689	TS1	18.34	18.32	Rpl24	TS1	19.43	19.78
T(1;3)l-v455	S	CG12689	TS2	18.35	18.44	Rpl24	TS2	19.49	19.91
T(1;3)l-v455	S	CG12689	TS3	21.74	22.2	Rpl24	TS3	23.32	23.67
Cnt F	F	CG15572	CntF 1	23.71	23.55	Rpl24	CntF 1	20.12	20.59
Cnt F	F	CG15572	CntF 2	23.77	24.29	Rpl24	CntF 2	21.14	21.47
Cnt F	F	CG15572	CntF 3	25.2	25.69	Rpl24	CntF 3	22.07	21.95
Cnt S	S	CG15572	CntS 1	24.83	24.35	Rpl24	CntS 1	21.22	21.49
Cnt S	S	CG15572	CntS 2	27.1	26.85	Rpl24	CntS 2	23.09	23.26
Cnt S	S	CG15572	CntS 3	24.68	24.49	Rpl24	CntS 3	20.53	20.9
T(1;3)OR17	F	CG15572	TF1	24.54	24.57	Rpl24	TF1	20.78	21.01
T(1;3)OR17	F	CG15572	TF2	24.74	24.86	Rpl24	TF2	21.31	21.39
T(1;3)OR17	F	CG15572	TF3	25.23	25.31	Rpl24	TF3	21.51	21.65
T(1;3)l-v455	S	CG15572	TS1	22.12	22.4	Rpl24	TS1	19.43	19.78
T(1;3)l-v455	S	CG15572	TS2	23	22.81	Rpl24	TS2	19.49	19.91
T(1;3)l-v455	S	CG15572	TS3	27.55	27.47	Rpl24	TS3	23.32	23.67
Cnt F	F	CG17764	CntF 1	21.46	21.37	Rpl24	CntF 1	20.12	20.59
Cnt F	F	CG17764	CntF 2	22.16	22.29	Rpl24	CntF 2	21.14	21.47
Cnt F	F	CG17764	CntF 3	23.18	23.19	Rpl24	CntF 3	22.07	21.95
Cnt S	S	CG17764	CntS 1	22.34	22.31	Rpl24	CntS 1	21.22	21.49
Cnt S	S	CG17764	CntS 2	24.78	24.94	Rpl24	CntS 2	23.09	23.26
Cnt S	S	CG17764	CntS 3	22.25	22.3	Rpl24	CntS 3	20.53	20.9
T(1;3)OR17	F	CG17764	TF1	22.35	22.43	Rpl24	TF1	20.78	21.01
T(1;3)OR17	F	CG17764	TF2	22.72	23.01	Rpl24	TF2	21.31	21.39
T(1;3)OR17	F	CG17764	TF3	23.38	23.44	Rpl24	TF3	21.51	21.65
T(1;3)l-v455	S	CG17764	TS1	20.84	21.01	Rpl24	TS1	19.43	19.78
T(1;3)l-v455	S	CG17764	TS2	20.98	20.91	Rpl24	TS2	19.49	19.91
T(1;3)l-v455	S	CG17764	TS3	25.41	25.17	Rpl24	TS3	23.32	23.67
Cnt F	F	CG3323	CntF 1	19.79	19.96	Rpl24	CntF 1	20.12	20.59
Cnt F	F	CG3323	CntF 2	21.12	21.18	Rpl24	CntF 2	21.14	21.47
Cnt F	F	CG3323	CntF 3	21.47	21.64	Rpl24	CntF 3	22.07	21.95
Cnt S	S	CG3323	CntS 1	20.35	20.39	Rpl24	CntS 1	21.22	21.49
Cnt S	S	CG3323	CntS 2	22.97	23.03	Rpl24	CntS 2	23.09	23.26
Cnt S	S	CG3323	CntS 3	20.73	20.8	Rpl24	CntS 3	20.53	20.9
T(1;3)OR17	F	CG3323	TF1	20.62	20.8	Rpl24	TF1	20.78	21.01
T(1;3)OR17	F	CG3323	TF2	21.11	21.15	Rpl24	TF2	21.31	21.39
T(1;3)OR17	F	CG3323	TF3	21.28	21.39	Rpl24	TF3	21.51	21.65
T(1;3)l-v455	S	CG3323	TS1	18.84	18.98	Rpl24	TS1	19.43	19.78
T(1;3)l-v455	S	CG3323	TS2	18.94	19.14	Rpl24	TS2	19.49	19.91
T(1;3)l-v455	S	CG3323	TS3	23.16	23.14	Rpl24	TS3	23.32	23.67
Cnt F	F	CG5062	CntF 1	22.1	22.94	Rpl24	CntF 1	20.12	20.59
Cnt F	F	CG5062	CntF 2	22.61	22.95	Rpl24	CntF 2	21.14	21.47
Cnt F	F	CG5062	CntF 3	23.77	23.8	Rpl24	CntF 3	22.07	21.95
Cnt S	S	CG5062	CntS 1	22.8	22.85	Rpl24	CntS 1	21.22	21.49
Cnt S	S	CG5062	CntS 2	25.49	25.29	Rpl24	CntS 2	23.09	23.26
Cnt S	S	CG5062	CntS 3	22.99	22.98	Rpl24	CntS 3	20.53	20.9
T(1;3)OR17	F	CG5062	TF1	22.71	22.65	Rpl24	TF1	20.78	21.01
T(1;3)OR17	F	CG5062	TF2	23.35	23.14	Rpl24	TF2	21.31	21.39
T(1;3)OR17	F	CG5062	TF3	23.42	23.37	Rpl24	TF3	21.51	21.65
T(1;3)l-v455	S	CG5062	TS1	21.14	21.32	Rpl24	TS1	19.43	19.78
T(1;3)l-v455	S	CG5062	TS2	21.47	21.3	Rpl24	TS2	19.49	19.91
T(1;3)l-v455	S	CG5062	TS3	25.61	25.6	Rpl24	TS3	23.32	23.67
Cnt F	F	Vap33	CntF 1	28.32	28	Rpl24	CntF 1	20.12	20.59
Cnt F	F	Vap33	CntF 2	28.72	28.64	Rpl24	CntF 2	21.14	21.47
Cnt F	F	Vap33	CntF 3	29.65	28.91	Rpl24	CntF 3	22.07	21.95
Cnt S	S	Vap33	CntS 1	28.44	28.25	Rpl24	CntS 1	21.22	21.49
Cnt S	S	Vap33	CntS 2	30.9	30.4	Rpl24	CntS 2	23.09	23.26
Cnt S	S	Vap33	CntS 3	28.17	28.69	Rpl24	CntS 3	20.53	20.9
T(1;3)OR17	F	Vap33	TF1	28.43	28.94	Rpl24	TF1	20.78	21.01
T(1;3)OR17	F	Vap33	TF2	28.46	28.72	Rpl24	TF2	21.31	21.39
T(1;3)OR17	F	Vap33	TF3	29.32	28.76	Rpl24	TF3	21.51	21.65
T(1;3)l-v455	S	Vap33	TS1	26.1	26.44	Rpl24	TS1	19.43	19.78
T(1;3)l-v455	S	Vap33	TS2	26.59	26.92	Rpl24	TS2	19.49	19.91
T(1;3)l-v455	S	Vap33	TS3	32.19	31.66	Rpl24	TS3	23.32	23.67
Cnt F	F	Act5C	CntF 1	21.67	21.87	Rpl24	CntF 1	20.12	20.59
Cnt F	F	Act5C	CntF 2	24.45	24.63	Rpl24	CntF 2	21.14	21.47
Cnt F	F	Act5C	CntF 3	23.85	24.26	Rpl24	CntF 3	22.07	21.95
Cnt S	S	Act5C	CntS 1	24.17	24.08	Rpl24	CntS 1	21.22	21.49
Cnt S	S	Act5C	CntS 2	25.5	27.51	Rpl24	CntS 2	23.09	23.26
Cnt S	S	Act5C	CntS 3	24.14	24.4	Rpl24	CntS 3	20.53	20.9
T(1;3)OR17	F	Act5C	TF1	22.95	23.34	Rpl24	TF1	20.78	21.01
T(1;3)OR17	F	Act5C	TF2	23.16	23.19	Rpl24	TF2	21.31	21.39
T(1;3)OR17	F	Act5C	TF3	23.72	23.92	Rpl24	TF3	21.51	21.65
T(1;3)l-v455	S	Act5C	TS1	21.19	23.05	Rpl24	TS1	19.43	19.78
T(1;3)l-v455	S	Act5C	TS2	21.37	21.87	Rpl24	TS2	19.49	19.91
T(1;3)l-v455	S	Act5C	TS3	26.54	27.71	Rpl24	TS3	23.32	23.67
Cnt F	F	CG15578	CntF 1	24.51	24.38	Rpl24	CntF 1	20.12	20.59
Cnt F	F	CG15578	CntF 2	24.45	24.88	Rpl24	CntF 2	21.14	21.47
Cnt F	F	CG15578	CntF 3	25.36	26.09	Rpl24	CntF 3	22.07	21.95
Cnt S	S	CG15578	CntS 1	25.19	25.65	Rpl24	CntS 1	21.22	21.49
Cnt S	S	CG15578	CntS 2	28.7	29.07	Rpl24	CntS 2	23.09	23.26
Cnt S	S	CG15578	CntS 3	24.84	25.22	Rpl24	CntS 3	20.53	20.9
T(1;3)OR17	F	CG15578	TF1	25.4	24.31	Rpl24	TF1	20.78	21.01
T(1;3)OR17	F	CG15578	TF2	25.4	24.63	Rpl24	TF2	21.31	21.39
T(1;3)OR17	F	CG15578	TF3	26.08	26.31	Rpl24	TF3	21.51	21.65
T(1;3)l-v455	S	CG15578	TS1	22.63	22.6	Rpl24	TS1	19.43	19.78
T(1;3)l-v455	S	CG15578	TS2	22.92	22.64	Rpl24	TS2	19.49	19.91
T(1;3)l-v455	S	CG15578	TS3	28.2	28.4	Rpl24	TS3	23.32	23.67
Cnt F	F	Rnp4F	CntF 1	24.98	24.81	Rpl24	CntF 1	20.12	20.59
Cnt F	F	Rnp4F	CntF 2	25.96	25.62	Rpl24	CntF 2	21.14	21.47
Cnt F	F	Rnp4F	CntF 3	26.08	26.21	Rpl24	CntF 3	22.07	21.95
Cnt S	S	Rnp4F	CntS 1	25.39	25.48	Rpl24	CntS 1	21.22	21.49
Cnt S	S	Rnp4F	CntS 2	27.76	27.81	Rpl24	CntS 2	23.09	23.26
Cnt S	S	Rnp4F	CntS 3	25.82	25.83	Rpl24	CntS 3	20.53	20.9
T(1;3)OR17	F	Rnp4F	TF1	25.33	25.17	Rpl24	TF1	20.78	21.01
T(1;3)OR17	F	Rnp4F	TF2	25.77	25.43	Rpl24	TF2	21.31	21.39
T(1;3)OR17	F	Rnp4F	TF3	25.87	25.73	Rpl24	TF3	21.51	21.65
T(1;3)l-v455	S	Rnp4F	TS1	24.06	24.06	Rpl24	TS1	19.43	19.78
T(1;3)l-v455	S	Rnp4F	TS2	24.15	24.13	Rpl24	TS2	19.49	19.91
T(1;3)l-v455	S	Rnp4F	TS3	28.58	28.17	Rpl24	TS3	23.32	23.67
Cnt F	F	snf	CntF 1	21.68	22.12	Rpl24	CntF 1	20.12	20.59
Cnt F	F	snf	CntF 2	22.74	23.73	Rpl24	CntF 2	21.14	21.47
Cnt F	F	snf	CntF 3	23.51	24.47	Rpl24	CntF 3	22.07	21.95
Cnt S	S	snf	CntS 1	22.76	22.83	Rpl24	CntS 1	21.22	21.49
Cnt S	S	snf	CntS 2	24.86	24.9	Rpl24	CntS 2	23.09	23.26
Cnt S	S	snf	CntS 3	22.53	22.85	Rpl24	CntS 3	20.53	20.9
T(1;3)OR17	F	snf	TF1	22.2	22.42	Rpl24	TF1	20.78	21.01
T(1;3)OR17	F	snf	TF2	22.85	22.66	Rpl24	TF2	21.31	21.39
T(1;3)OR17	F	snf	TF3	23.2	23.36	Rpl24	TF3	21.51	21.65
T(1;3)l-v455	S	snf	TS1	21.18	21.15	Rpl24	TS1	19.43	19.78
T(1;3)l-v455	S	snf	TS2	21.21	21.51	Rpl24	TS2	19.49	19.91
T(1;3)l-v455	S	snf	TS3	25.31	25.36	Rpl24	TS3	23.32	23.67
Cnt F	F	CG3192	CntF 1	22.79	22.37	Rpl24	CntF 1	20.12	20.59
Cnt F	F	CG3192	CntF 2	23.61	23.54	Rpl24	CntF 2	21.14	21.47
Cnt F	F	CG3192	CntF 3	24.43	24.39	Rpl24	CntF 3	22.07	21.95
Cnt S	S	CG3192	CntS 1	23.98	23.46	Rpl24	CntS 1	21.22	21.49
Cnt S	S	CG3192	CntS 2	26.21	26.09	Rpl24	CntS 2	23.09	23.26
Cnt S	S	CG3192	CntS 3	23.45	23.5	Rpl24	CntS 3	20.53	20.9
T(1;3)OR17	F	CG3192	TF1	23.41	23.21	Rpl24	TF1	20.78	21.01
T(1;3)OR17	F	CG3192	TF2	23.82	23.56	Rpl24	TF2	21.31	21.39
T(1;3)OR17	F	CG3192	TF3	24.11	24.02	Rpl24	TF3	21.51	21.65
T(1;3)l-v455	S	CG3192	TS1	22.18	22.06	Rpl24	TS1	19.43	19.78
T(1;3)l-v455	S	CG3192	TS2	22.13	22.09	Rpl24	TS2	19.49	19.91
T(1;3)l-v455	S	CG3192	TS3	26.46	26.69	Rpl24	TS3	23.32	23.67
Cnt F	F	CG32718	CntF 1	21.32	21.13	Rpl24	CntF 1	20.12	20.59
Cnt F	F	CG32718	CntF 2	22.48	22.41	Rpl24	CntF 2	21.14	21.47
Cnt F	F	CG32718	CntF 3	22.76	22.89	Rpl24	CntF 3	22.07	21.95
Cnt S	S	CG32718	CntS 1	22.29	22.43	Rpl24	CntS 1	21.22	21.49
Cnt S	S	CG32718	CntS 2	25.09	25.13	Rpl24	CntS 2	23.09	23.26
Cnt S	S	CG32718	CntS 3	22.34	22.27	Rpl24	CntS 3	20.53	20.9
T(1;3)OR17	F	CG32718	TF1	22.56	22.05	Rpl24	TF1	20.78	21.01
T(1;3)OR17	F	CG32718	TF2	22.37	22.63	Rpl24	TF2	21.31	21.39
T(1;3)OR17	F	CG32718	TF3	23.16	22.74	Rpl24	TF3	21.51	21.65
T(1;3)l-v455	S	CG32718	TS1	20.23	20.23	Rpl24	TS1	19.43	19.78
T(1;3)l-v455	S	CG32718	TS2	20.42	20.65	Rpl24	TS2	19.49	19.91
T(1;3)l-v455	S	CG32718	TS3	24.29	24.25	Rpl24	TS3	23.32	23.67
Cnt F	F	CG8509	CntF 1	21.63	21.34	Rpl24	CntF 1	20.12	20.59
Cnt F	F	CG8509	CntF 2	24.52	24.18	Rpl24	CntF 2	21.14	21.47
Cnt F	F	CG8509	CntF 3	23.65	23.35	Rpl24	CntF 3	22.07	21.95
Cnt S	S	CG8509	CntS 1	22.46	22.3	Rpl24	CntS 1	21.22	21.49
Cnt S	S	CG8509	CntS 2	25.22	25.05	Rpl24	CntS 2	23.09	23.26
Cnt S	S	CG8509	CntS 3	22.32	22.43	Rpl24	CntS 3	20.53	20.9
T(1;3)OR17	F	CG8509	TF1	22.72	22.48	Rpl24	TF1	20.78	21.01
T(1;3)OR17	F	CG8509	TF2	23.05	22.72	Rpl24	TF2	21.31	21.39
T(1;3)OR17	F	CG8509	TF3	23.32	23.15	Rpl24	TF3	21.51	21.65
T(1;3)l-v455	S	CG8509	TS1	21.08	20.93	Rpl24	TS1	19.43	19.78
T(1;3)l-v455	S	CG8509	TS2	21.27	21.07	Rpl24	TS2	19.49	19.91
T(1;3)l-v455	S	CG8509	TS3	25.32	25.19	Rpl24	TS3	23.32	23.67
Cnt F	F	CG8565	CntF 1	18.35	18.35	Rpl24	CntF 1	20.12	20.59
Cnt F	F	CG8565	CntF 2	19.75	19.4	Rpl24	CntF 2	21.14	21.47
Cnt F	F	CG8565	CntF 3	20.1	20.2	Rpl24	CntF 3	22.07	21.95
Cnt S	S	CG8565	CntS 1	19.41	19.51	Rpl24	CntS 1	21.22	21.49
Cnt S	S	CG8565	CntS 2	22.03	21.99	Rpl24	CntS 2	23.09	23.26
Cnt S	S	CG8565	CntS 3	19.72	19.66	Rpl24	CntS 3	20.53	20.9
T(1;3)OR17	F	CG8565	TF1	19.25	19.36	Rpl24	TF1	20.78	21.01
T(1;3)OR17	F	CG8565	TF2	19.89	19.68	Rpl24	TF2	21.31	21.39
T(1;3)OR17	F	CG8565	TF3	20.1	20.05	Rpl24	TF3	21.51	21.65
T(1;3)l-v455	S	CG8565	TS1	17.62	17.58	Rpl24	TS1	19.43	19.78
T(1;3)l-v455	S	CG8565	TS2	17.6	17.71	Rpl24	TS2	19.49	19.91
T(1;3)l-v455	S	CG8565	TS3	21.78	21.9	Rpl24	TS3	23.32	23.67
Cnt F	F	CG8578	CntF 1	25.12	25.33	Rpl24	CntF 1	20.12	20.59
Cnt F	F	CG8578	CntF 2	25.62	25.62	Rpl24	CntF 2	21.14	21.47
Cnt F	F	CG8578	CntF 3	26.58	26.43	Rpl24	CntF 3	22.07	21.95
Cnt S	S	CG8578	CntS 1	26.02	26.06	Rpl24	CntS 1	21.22	21.49
Cnt S	S	CG8578	CntS 2	28.11	28.01	Rpl24	CntS 2	23.09	23.26
Cnt S	S	CG8578	CntS 3	26.18	25.86	Rpl24	CntS 3	20.53	20.9
T(1;3)OR17	F	CG8578	TF1	25.86	25.89	Rpl24	TF1	20.78	21.01
T(1;3)OR17	F	CG8578	TF2	26.39	26.21	Rpl24	TF2	21.31	21.39
T(1;3)OR17	F	CG8578	TF3	26.75	26.5	Rpl24	TF3	21.51	21.65
T(1;3)l-v455	S	CG8578	TS1	27.41	24.51	Rpl24	TS1	19.43	19.78
T(1;3)l-v455	S	CG8578	TS2	24.46	24.5	Rpl24	TS2	19.49	19.91
T(1;3)l-v455	S	CG8578	TS3	28.71	28.32	Rpl24	TS3	23.32	23.67
Cnt F	F	Rpl32	CntF 1	27.02	26.74	Rpl24	CntF 1	20.12	20.59
Cnt F	F	Rpl32	CntF 2	27.93	27.29	Rpl24	CntF 2	21.14	21.47
Cnt F	F	Rpl32	CntF 3	27.67	28.17	Rpl24	CntF 3	22.07	21.95
Cnt S	S	Rpl32	CntS 1	28.33	28.39	Rpl24	CntS 1	21.22	21.49
Cnt S	S	Rpl32	CntS 2	30.62	30.13	Rpl24	CntS 2	23.09	23.26
Cnt S	S	Rpl32	CntS 3	27.9	28.19	Rpl24	CntS 3	20.53	20.9
T(1;3)OR17	F	Rpl32	TF1	27.83	27.5	Rpl24	TF1	20.78	21.01
T(1;3)OR17	F	Rpl32	TF2	28.1	28.14	Rpl24	TF2	21.31	21.39
T(1;3)OR17	F	Rpl32	TF3	27.6	28.19	Rpl24	TF3	21.51	21.65
T(1;3)l-v455	S	Rpl32	TS1	25.79	26.04	Rpl24	TS1	19.43	19.78
T(1;3)l-v455	S	Rpl32	TS2	25.83	26.13	Rpl24	TS2	19.49	19.91
T(1;3)l-v455	S	Rpl32	TS3	30.23	30.56	Rpl24	TS3	23.32	23.67
Cnt F	F	UBL3	CntF 1	22.25	22.03	Rpl24	CntF 1	20.12	20.59
Cnt F	F	UBL3	CntF 2	23.04	23.07	Rpl24	CntF 2	21.14	21.47
Cnt F	F	UBL3	CntF 3	23.53	23.62	Rpl24	CntF 3	22.07	21.95
Cnt S	S	UBL3	CntS 1	23.01	23	Rpl24	CntS 1	21.22	21.49
Cnt S	S	UBL3	CntS 2	25.27	25.45	Rpl24	CntS 2	23.09	23.26
Cnt S	S	UBL3	CntS 3	23.13	23.13	Rpl24	CntS 3	20.53	20.9
T(1;3)OR17	F	UBL3	TF1	22.23	22.37	Rpl24	TF1	20.78	21.01
T(1;3)OR17	F	UBL3	TF2	22.66	22.71	Rpl24	TF2	21.31	21.39
T(1;3)OR17	F	UBL3	TF3	23.24	23.26	Rpl24	TF3	21.51	21.65
T(1;3)l-v455	S	UBL3	TS1	21.3	21.76	Rpl24	TS1	19.43	19.78
T(1;3)l-v455	S	UBL3	TS2	21.33	21.2	Rpl24	TS2	19.49	19.91
T(1;3)l-v455	S	UBL3	TS3	25.96	25.93	Rpl24	TS3	23.32	23.67
Cnt F	F	CG3198	CntF 1	27.21	27.22	Rpl24	CntF 1	20.12	20.59
Cnt F	F	CG3198	CntF 2	28.74	28.87	Rpl24	CntF 2	21.14	21.47
Cnt F	F	CG3198	CntF 3	28.3	29.01	Rpl24	CntF 3	22.07	21.95
Cnt S	S	CG3198	CntS 1	28.4	28.27	Rpl24	CntS 1	21.22	21.49
Cnt S	S	CG3198	CntS 2	30.54	30.17	Rpl24	CntS 2	23.09	23.26
Cnt S	S	CG3198	CntS 3	28.29	28.15	Rpl24	CntS 3	20.53	20.9
T(1;3)OR17	F	CG3198	TF1	27.59	27.64	Rpl24	TF1	20.78	21.01
T(1;3)OR17	F	CG3198	TF2	28.32	28.1	Rpl24	TF2	21.31	21.39
T(1;3)OR17	F	CG3198	TF3	28.22	28.48	Rpl24	TF3	21.51	21.65
T(1;3)l-v455	S	CG3198	TS1	26	26.19	Rpl24	TS1	19.43	19.78
T(1;3)l-v455	S	CG3198	TS2	26.31	26.62	Rpl24	TS2	19.49	19.91
T(1;3)l-v455	S	CG3198	TS3	31.23	31.26	Rpl24	TS3	23.32	23.67
a Sample genotypes; Cnt F is wildtype control brother of T(1;3)OR17 , Cnt S is wildtype control brother of T(1;3)l-v455
b Male fertility phenotype: fertile (F), sterile (S)
c Fertile translocation sample (TF), sterile translocation sample (TS), TF wildtype control (CntF), TS wildtype control (TS)
d Control genes run for each sample

## Sheet: qPCR data for Table 6
Transgenea	Replicateb	Location	Ct1	Ct2	Rpl32d	Cntl_Sample	Cntl_Ct1	Cntl_Ct2
B2	1	X	23.58	23.71	Rpl32	B2 1	24.13	23.51
B2	2	X	24.33	24.38	Rpl32	B2 2	24.74	24.45
B2	3	X	25.06	25.09	Rpl32	B2 3	24.88	24.42
B2	4	X	23.77	23.85	Rpl32	B2 4	24.98	24.5
B4	1	A	23.91	23.64	Rpl32	B4 1	24.61	24.31
B4	2	A	27.09	26.79	Rpl32	B4 2	26.22	25.98
B4	3	A	23.47	23.31	Rpl32	B4 3	25.04	24
B4	4	A	23.82	23.92	Rpl32	B4 4	25.17	24.37
WT	1	X	24.37	24.29	Rpl32	WT 1	26.15	25.47
WT	2	X	23.26	23.37	Rpl32	WT 2	25.25	25.03
WT	3	X	23.37	23.23	Rpl32	WT 3	25.55	25.4
WT	4	X	23.15	23.18	Rpl32	WT 4	25.46	24.89
A4	1	X	24.33	24.13	Rpl32	A4 1	26.2	26.11
A4	2	X	27.25	27.18	Rpl32	A4 2	26.39	26.39
A4	3	X	26.23	26.2	Rpl32	A4 3	26.38	25.72
A4	4	X	26.03	25.77	Rpl32	A4 4	26.25	25.77
AB	1	X	24.41	24.48	Rpl32	AB 1	24.74	23.58
AB	2	X	24.57	24.6	Rpl32	AB 3	24.39	23.79
AB	3	X	24.11	23.84	Rpl32	AB 4	23.82	23.89
AB	4	X	25.61	25.5	Rpl32	AB2	23.73	23.34
B4	1	X	22.71	22.69	Rpl32	B4 1	24.31	23.85
B4	2	X	22.7	22.77	Rpl32	B4 2	24.3	24.47
B4	3	X	22.26	22.45	Rpl32	B4 3	24.92	24.12
B4	4	X	26.37	26.4	Rpl32	B4 4	26.7	25.46
B2	1	A	24.72	24.58	Rpl32	B2 1	26.75	26.35
B2	2	A	22.93	24.39	Rpl32	B2 2	25.7	25.54
B2	3	A	22.31	22.23	Rpl32	B2 3	25.55	25.32
B2	4	A	23.57	23.48	Rpl32	B2 4	26.13	25.77
WT	1	A	21.46	21.71	Rpl32	WT 1	25.21	24.58
WT	2	A	21.64	21.48	Rpl32	WT 2	25.32	24.94
WT	3	A	22.48	22.42	Rpl32	WT 3	25.86	25
WT	4	A	21.56	21.84	Rpl32	WT 4	25.66	25.1
A4	1	A	21.15	21.01	Rpl32	A4 1	25.37	25.12
A4	2	A	21.59	21.55	Rpl32	A4 2	25.44	25.26
A4	3	A	20.89	20.86	Rpl32	A4 3	24.79	24.25
A4	4	A	21.61	21.5	Rpl32	A4 4	25.38	25.11
AB	1	A	23.49	23.28	Rpl32	AB 1	25.2	24.57
AB	2	A	24.18	23.89	Rpl32	AB 2	25.5	25.09
AB	3	A	23	22.72	Rpl32	AB 3	24.57	24.22
AB	4	A	23.66	23.73	Rpl32	AB 4	26.14	25.48
a Transgene motif genotype as listed in Table 6
b Biological sample replicates run
c Genomic location of sample: X chromosome (X) or autosome (A)
d Control genes run for each sample

## Sheet: qPCR data for Table 7
Transgenea	Replicateb	Location	Ct1	Ct2	Rpl32d	Rpl32 Sample	Rpl32_Ct1	Rpl32Ct2
2B2	1	X	30.8315	29.1918	Rpl32	B2 1	23.9894	24.217
2B2	2	X	30.4105	30.987	Rpl32	B2 2	25.2221	25.0797
2B2	3	X	30.25	30.0387	Rpl32	B2 3	24.4415	24.8027
2B2	4	X	30.3249	30.9667	Rpl32	B2 4	25.1849	25.2475
WT	1	X	28.9056	28.7491	Rpl32	B4 1	19.3835	19.227
WT	2	X	28.6604	28.9317	Rpl32	B4 2	22.6082	22.3779
WT	3	X	28.8125	29.394	Rpl32	B4 3	22.0699	21.705
WT	4	X	30.2231	30.2351	Rpl32	B4 4	24.0259	23.8002
A4	1	X	27.1646	27.8981	Rpl32	WT 1	23.7969	23.8083
A4	2	X	27.5471	27.6157	Rpl32	WT 2	24.4889	24.3244
A4	3	X	25.9431	26.2948	Rpl32	WT 3	22.4129	22.994
A4	4	X	24.2257	25.1069	Rpl32	WT 4	21.1748	21.3318
2B2	1	A	25.9122	26.2156	Rpl32	A4 1	21.0276	20.6753
2B2	2	A	26.19	26.2051	Rpl32	A4 2	20.6049	20.993
2B2	3	A	25.7564	25.3607	Rpl32	A4 3	20.5124	20.6306
2B2	4	A	25.3716	25.5054	Rpl32	A4 4	19.3227	19.3423
WT	1	A	25.9747	26.1006	Rpl32	AB 1	21.7829	22.1281
WT	2	A	26.1768	26.4239	Rpl32	AB 3	22.3649	22.9159
WT	3	A	28.1766	27.8418	Rpl32	AB 4	24.232	24.5793
WT	4	A	26.345	26.3678	Rpl32	AB2	22.037	22.7292
A4	1	A	28.0389	28.0862	Rpl32	B4 1	23.1969	23.5645
A4	2	A	25.8365	25.8006	Rpl32	B4 2	20.5313	20.5469
A4	3	A	26.4342	26.4467	Rpl32	B4 3	22.3073	22.4405
A4	4	A	26.8057	26.9408	Rpl32	B4 4	21.46	22.0195
B4	1	A	29.0454	29.0706	Rpl32	B2 1	21.8303	22.0273
B4	2	A	30.7461	31.3899	Rpl32	B2 2	23.8552	24.0204
B4	3	A	29.9768	31.0606	Rpl32	B2 3	24.5284	24.6018
B4	4	A	32.8871	33.1217	Rpl32	B2 4	27.2208	26.629
AB	1	X	28.0945	27.6398	Rpl32	WT 1	21.9404	21.792
AB	2	X	29.0672	28.6307	Rpl32	WT 2	24.325	23.8563
AB	3	X	28.6431	28.8225	Rpl32	WT 3	23.8743	24.3486
AB	4	X	28.5008	28.4272	Rpl32	WT 4	23.7523	24.138
B4	1	X	30.1355	30.4818	Rpl32	A4 1	25.7585	25.8381
B4	2	X	29.4846	29.1356	Rpl32	A4 2	25.9608	24.5158
B4	3	X	29.0856	29.2305	Rpl32	A4 3	24.8083	25.0384
B4	4	X	27.836	27.4419	Rpl32	A4 4	24.0399	24.6203
AB	1	A	28.1745	28.1745	Rpl32	AB 1	22.3001	22.5579
AB	2	A	25.0563	24.7311	Rpl32	AB 2	20.5824	21.2105
AB	3	A	26.7832	27.0852	Rpl32	AB 3	21.7601	22.1699
AB	4	A	26.9949	26.704	Rpl32	AB 4	21.6606	21.114
a Transgene motif genotype as listed in Table 6
b Biological sample replicates run
c Genomic location of sample: X chromosome (X) or autosome (A)
d Control genes run for each sample

## Sheet: qPCR data for S1 Table
Genotypea	Gene	Sampleb	Ct1	Ct2	Rpl32c	Rpl32_Sample b	Rpl32_Ct1	Rpl32_Ct2	RpS3c	RpS3_Saampleb	RpS3_Ct1	RpS3_Ct2
Tp(1;2)rb	Act5C	Cnt 1	21.8	22.01	Rpl32	Cnt 1	23.81	25.17	RpS3	Cnt 1	20.1	19.77
Tp(1;2)rb	Act5C	Cnt 2	21.81	22.53	Rpl32	Cnt 2	25.16	23.91	RpS3	Cnt 2	20.46	19.91
Tp(1;2)rb	Act5C	Cnt 3	21.16	21.82	Rpl32	Cnt 3	23.94	24.45	RpS3	Cnt 3	18.52	19.12
Tp(1;2)rb	Act5C	Cnt 4	21	21.44	Rpl32	Cnt 4	22.04	22.09	RpS3	Cnt 4	19.95	19.41
Tp(1;2)rb	Act5C	Cnt 5	22.86	24.17	Rpl32	Cnt 5	25.15	25.27	RpS3	Cnt 5	20.75	19.86
Tp(1;2)rb	Act5C	Tp 1	20.94	21.43	Rpl32	Tp 1	23.15	23.62	RpS3	Tp 1	17.99	18.57
Tp(1;2)rb	Act5C	Tp 2	22.13	21.17	Rpl32	Tp 2	22.8	23.45	RpS3	Tp 2	18.41	19.23
Tp(1;2)rb	Act5C	Tp 3	18.64	19.13	Rpl32	Tp 3	22.34	22.33	RpS3	Tp 3	17.79	17.41
Tp(1;2)rb	Act5C	Tp 4	22.39	22.95	Rpl32	Tp 4	23.17	24.08	RpS3	Tp 4	19.62	19.16
Tp(1;2)rb	Act5C	Tp 5	19.21	18.89	Rpl32	Tp 5	21.99	21.5	RpS3	Tp 5	16	16.27
Tp(1;2)rb	Rnp4f	Cnt 1	24.26	23.62	Rpl32	Cnt 1	23.81	25.17	RpS3	Cnt 1	20.1	19.77
Tp(1;2)rb	Rnp4f	Cnt 2	25.17	24.61	Rpl32	Cnt 2	25.16	23.91	RpS3	Cnt 2	20.46	19.91
Tp(1;2)rb	Rnp4f	Cnt 3	23.74	23.7	Rpl32	Cnt 3	23.94	24.45	RpS3	Cnt 3	18.52	19.12
Tp(1;2)rb	Rnp4f	Cnt 4	22.5	22.01	Rpl32	Cnt 4	22.04	22.09	RpS3	Cnt 4	19.95	19.41
Tp(1;2)rb	Rnp4f	Cnt 5	24.36	25.02	Rpl32	Cnt 5	25.15	25.27	RpS3	Cnt 5	20.75	19.86
Tp(1;2)rb	Rnp4f	Tp 1	23.62	24.11	Rpl32	Tp 1	23.15	23.62	RpS3	Tp 1	17.99	18.57
Tp(1;2)rb	Rnp4f	Tp 2	23.84	24.03	Rpl32	Tp 2	22.8	23.45	RpS3	Tp 2	18.41	19.23
Tp(1;2)rb	Rnp4f	Tp 3	22.52	21.81	Rpl32	Tp 3	22.34	22.33	RpS3	Tp 3	17.79	17.41
Tp(1;2)rb	Rnp4f	Tp 4	24.44	23.85	Rpl32	Tp 4	23.17	24.08	RpS3	Tp 4	19.62	19.16
Tp(1;2)rb	Rnp4f	Tp 5	21.74	22.22	Rpl32	Tp 5	21.99	21.5	RpS3	Tp 5	16	16.27
Tp(1;2)rb	snf	Cnt 1	22.35	21.82	Rpl32	Cnt 1	23.75	26.06	RpS3	Cnt 1	20.89	19.89
Tp(1;2)rb	snf	Cnt 2	22.37	21.92	Rpl32	Cnt 2	25.84	26.17	RpS3	Cnt 2	21	20.97
Tp(1;2)rb	snf	Cnt 3	21.83	22.17	Rpl32	Cnt 3	25.52	25.62	RpS3	Cnt 3	19.57	17.75
Tp(1;2)rb	snf	Cnt 4	21.39	20.91	Rpl32	Cnt 4	24.51	25.1	RpS3	Cnt 4	19.35	19.5
Tp(1;2)rb	snf	Cnt 5	22.81	22.13	Rpl32	Cnt 5	25.57	26.2	RpS3	Cnt 5	20.86	20.16
Tp(1;2)rb	snf	Tp 1	22.51	22.11	Rpl32	Tp 1	24.19	25.14	RpS3	Tp 1	19.04	18.16
Tp(1;2)rb	snf	Tp 2	21.62	22.09	Rpl32	Tp 2	24.24	25.55	RpS3	Tp 2	19.21	19.24
Tp(1;2)rb	snf	Tp 3	20.77	21.27	Rpl32	Tp 3	22.76	22.7	RpS3	Tp 3	18.74	17.22
Tp(1;2)rb	snf	Tp 4	22.53	23.02	Rpl32	Tp 4	24.69	24.91	RpS3	Tp 4	19.52	19.7
Tp(1;2)rb	snf	Tp 5	20.04	19.47	Rpl32	Tp 5	23.33	22.74	RpS3	Tp 5	18.07	18.05
Tp(1;2)rb	Vap33	Cnt 1	26.15	25.88	Rpl32	Cnt 1	23.75	26.06	RpS3	Cnt 1	20.89	19.89
Tp(1;2)rb	Vap33	Cnt 2	26.62	27.08	Rpl32	Cnt 2	25.84	26.17	RpS3	Cnt 2	21	20.97
Tp(1;2)rb	Vap33	Cnt 3	25.93	25.82	Rpl32	Cnt 3	25.52	25.62	RpS3	Cnt 3	19.57	17.75
Tp(1;2)rb	Vap33	Cnt 4	25.33	24.92	Rpl32	Cnt 4	24.51	25.1	RpS3	Cnt 4	19.35	19.5
Tp(1;2)rb	Vap33	Cnt 5	26.87	27.07	Rpl32	Cnt 5	25.57	26.2	RpS3	Cnt 5	20.86	20.16
Tp(1;2)rb	Vap33	Tp 1	25.49	25.18	Rpl32	Tp 1	24.19	25.14	RpS3	Tp 1	19.04	18.16
Tp(1;2)rb	Vap33	Tp 2	24.84	24.61	Rpl32	Tp 2	24.24	25.55	RpS3	Tp 2	19.21	19.24
Tp(1;2)rb	Vap33	Tp 3	24.37	24.48	Rpl32	Tp 3	22.76	22.7	RpS3	Tp 3	18.74	17.22
Tp(1;2)rb	Vap33	Tp 4	26.59	26.49	Rpl32	Tp 4	24.69	24.91	RpS3	Tp 4	19.52	19.7
Tp(1;2)rb	Vap33	Tp 5	24.11	24.03	Rpl32	Tp 5	23.33	22.74	RpS3	Tp 5	18.07	18.05
Tp(1;2)sn	Rab39	Cnt 1	25.58	25.22	Rpl32	Cnt 1	25.45	25.32	RpS3	Cnt 1	21.14	21.17
Tp(1;2)sn	Rab39	Cnt 2	25.37	24.82	Rpl32	Cnt 2	26.5	25.85	RpS3	Cnt 2	21.85	21.66
Tp(1;2)sn	Rab39	Cnt 3	25.09	24.23	Rpl32	Cnt 3	25.2	25.04	RpS3	Cnt 3	20.17	20.27
Tp(1;2)sn	Rab39	Cnt 4	25.76	26.01	Rpl32	Cnt 4	25.62	25.94	RpS3	Cnt 4	20.84	21.18
Tp(1;2)sn	Rab39	Cnt 5	26.5	25.34	Rpl32	Cnt 5	25.25	25.22	RpS3	Cnt 5	21.43	21.22
Tp(1;2)sn	Rab39	Tp 1	26.94	26.3	Rpl32	Tp 1	24.86	24.91	RpS3	Tp 1	20.67	20.56
Tp(1;2)sn	Rab39	Tp 2	25.23	25.32	Rpl32	Tp 2	24.61	24.36	RpS3	Tp 2	20.04	19.19
Tp(1;2)sn	Rab39	Tp 3	25.63	25.53	Rpl32	Tp 3	23.79	24.22	RpS3	Tp 3	19.51	19.49
Tp(1;2)sn	Rab39	Tp 4	26.78	26.1	Rpl32	Tp 4	23.96	30.12	RpS3	Tp 4	20.53	20.45
Tp(1;2)sn	Rab39	Tp 5	25.17	24.91	Rpl32	Tp 5	23.76	23.55	RpS3	Tp 5	19.19	19.15
Tp(1;2)sn	Tom40	Cnt 1	25.29	25.74	Rpl32	Cnt 1	25.45	25.32	RpS3	Cnt 1	21.14	21.17
Tp(1;2)sn	Tom40	Cnt 2	25.51	26.19	Rpl32	Cnt 2	26.5	25.85	RpS3	Cnt 2	21.85	21.66
Tp(1;2)sn	Tom40	Cnt 3	25.1	25.43	Rpl32	Cnt 3	25.2	25.04	RpS3	Cnt 3	20.17	20.27
Tp(1;2)sn	Tom40	Cnt 4	26.2	25.52	Rpl32	Cnt 4	25.62	25.94	RpS3	Cnt 4	20.84	21.18
Tp(1;2)sn	Tom40	Cnt 5	26.37	26.22	Rpl32	Cnt 5	25.25	25.22	RpS3	Cnt 5	21.43	21.22
Tp(1;2)sn	Tom40	Tp 1	26.61	26.45	Rpl32	Tp 1	24.86	24.91	RpS3	Tp 1	20.67	20.56
Tp(1;2)sn	Tom40	Tp 2	25.05	25.12	Rpl32	Tp 2	24.61	24.36	RpS3	Tp 2	20.04	19.19
Tp(1;2)sn	Tom40	Tp 3	24.79	24.77	Rpl32	Tp 3	23.79	24.22	RpS3	Tp 3	19.51	19.49
Tp(1;2)sn	Tom40	Tp 4	25.74	25.55	Rpl32	Tp 4	23.96	30.12	RpS3	Tp 4	20.53	20.45
Tp(1;2)sn	Tom40	Tp 5	24.86	24.68	Rpl32	Tp 5	23.76	23.55	RpS3	Tp 5	19.19	19.15
a Transposition genotypes as listed in Table 1
b Transposition (Tp) or wildtype control (Cnt) samples run
c Control genes run for each sample

## Sheet: qPCR data for S2 Table
Genotypea	Gene	Sampleb	Ct1	Ct2	Rpl32c	Rpl32_Sample b	Rpl32_Ct1	Rpl32_Ct2	RpS3c	RpS3_Saampleb	RpS3_Ct1	RpS3_Ct2
Tp(1;2)rb	Act5C	Cnt 1	27.0388	26.8015	Rpl32	Cnt 1	25.0742	24.7736	RpS3	Cnt 1	21.0021	20.8011
Tp(1;2)rb	Act5C	Cnt 2	28.2387	27.9011	Rpl32	Cnt 2	25.3963	25.255	RpS3	Cnt 2	21.3542	21.2069
Tp(1;2)rb	Act5C	Cnt 3	27.899	28.0074	Rpl32	Cnt 3	24.8521	25.3391	RpS3	Cnt 3	21.2964	21.2199
Tp(1;2)rb	Act5C	Cnt 4	28.1904	26.2709	Rpl32	Cnt 4	24.8595	24.8731	RpS3	Cnt 4	20.7225	20.6542
Tp(1;2)rb	Act5C	Cnt 5	26.8371	27.015	Rpl32	Cnt 5	25.0324	25.2625	RpS3	Cnt 5	21.0007	20.9367
Tp(1;2)rb	Act5C	Tp 1	25.8695	25.5774	Rpl32	Tp 1	24.7026	24.9116	RpS3	Tp 1	21.1596	21.0164
Tp(1;2)rb	Act5C	Tp 2	26.8121	26.7284	Rpl32	Tp 2	25.3074	25.4542	RpS3	Tp 2	21.5921	21.72
Tp(1;2)rb	Act5C	Tp 3	25.7092	25.8817	Rpl32	Tp 3	25.0025	24.9854	RpS3	Tp 3	21.0499	20.7726
Tp(1;2)rb	Act5C	Tp 4	25.5682	25.5022	Rpl32	Tp 4	24.3001	24.0818	RpS3	Tp 4	20.4091	20.2529
Tp(1;2)rb	Act5C	Tp 5	26.8778	26.7479	Rpl32	Tp 5	25.0658	25.02	RpS3	Tp 5	21.0586	21.0609
Tp(1;2)rb	Rnp4f	Cnt 1	28.5806	28.5067	Rpl32	Cnt 1	25.0742	24.7736	RpS3	Cnt 1	21.0021	20.8011
Tp(1;2)rb	Rnp4f	Cnt 2	28.5775	29.0283	Rpl32	Cnt 2	25.3963	25.255	RpS3	Cnt 2	21.3542	21.2069
Tp(1;2)rb	Rnp4f	Cnt 3	28.6648	28.7166	Rpl32	Cnt 3	24.8521	25.3391	RpS3	Cnt 3	21.2964	21.2199
Tp(1;2)rb	Rnp4f	Cnt 4	28.1045	28.3273	Rpl32	Cnt 4	24.8595	24.8731	RpS3	Cnt 4	20.7225	20.6542
Tp(1;2)rb	Rnp4f	Cnt 5	28.5262	28.3274	Rpl32	Cnt 5	25.0324	25.2625	RpS3	Cnt 5	21.0007	20.9367
Tp(1;2)rb	Rnp4f	Tp 1	28.1121	28.3242	Rpl32	Tp 1	24.7026	24.9116	RpS3	Tp 1	21.1596	21.0164
Tp(1;2)rb	Rnp4f	Tp 2	28.7183	28.6997	Rpl32	Tp 2	25.3074	25.4542	RpS3	Tp 2	21.5921	21.72
Tp(1;2)rb	Rnp4f	Tp 3	27.4768	27.484	Rpl32	Tp 3	25.0025	24.9854	RpS3	Tp 3	21.0499	20.7726
Tp(1;2)rb	Rnp4f	Tp 4	27.8968	27.7705	Rpl32	Tp 4	24.3001	24.0818	RpS3	Tp 4	20.4091	20.2529
Tp(1;2)rb	Rnp4f	Tp 5	28.746	28.9365	Rpl32	Tp 5	25.0658	25.02	RpS3	Tp 5	21.0586	21.0609
Tp(1;2)rb	snf	Cnt 1	25.5934	25.6338	Rpl32	Cnt 1	25.0629	25.1568	RpS3	Cnt 1	20.8809	20.8764
Tp(1;2)rb	snf	Cnt 2	26.0736	25.8287	Rpl32	Cnt 2	25.4418	25.6588	RpS3	Cnt 2	21.4072	21.2697
Tp(1;2)rb	snf	Cnt 3	25.545	25.6506	Rpl32	Cnt 3	25.0446	25.3448	RpS3	Cnt 3	21.3092	21.2229
Tp(1;2)rb	snf	Cnt 4	25.3454	25.2739	Rpl32	Cnt 4	24.6021	24.7169	RpS3	Cnt 4	20.9327	20.8024
Tp(1;2)rb	snf	Cnt 5	25.2646	25.3501	Rpl32	Cnt 5	25.0875	25.0289	RpS3	Cnt 5	21.0575	21.1226
Tp(1;2)rb	snf	Tp 1	25.2391	25.7192	Rpl32	Tp 1	24.4272	25.8009	RpS3	Tp 1	21.16	21.1272
Tp(1;2)rb	snf	Tp 2	26.1263	26.0602	Rpl32	Tp 2	25.2923	25.2672	RpS3	Tp 2	21.6989	21.814
Tp(1;2)rb	snf	Tp 3	25.0934	24.995	Rpl32	Tp 3	24.6472	24.7449	RpS3	Tp 3	21.0013	20.973
Tp(1;2)rb	snf	Tp 4	24.6139	24.843	Rpl32	Tp 4	24.3656	24.0338	RpS3	Tp 4	20.3675	20.383
Tp(1;2)rb	snf	Tp 5	25.7635	25.781	Rpl32	Tp 5	25.0139	25.3592	RpS3	Tp 5	21.2351	21.1651
Tp(1;2)rb	Vap33	Cnt 1	34.3441	35.2546	Rpl32	Cnt 1	25.0629	25.1568	RpS3	Cnt 1	20.8809	20.8764
Tp(1;2)rb	Vap33	Cnt 2	35.5646	34.8088	Rpl32	Cnt 2	25.4418	25.6588	RpS3	Cnt 2	21.4072	21.2697
Tp(1;2)rb	Vap33	Cnt 3	35.1654	35.636	Rpl32	Cnt 3	25.0446	25.3448	RpS3	Cnt 3	21.3092	21.2229
Tp(1;2)rb	Vap33	Cnt 4	34.0588	35.1006	Rpl32	Cnt 4	24.6021	24.7169	RpS3	Cnt 4	20.9327	20.8024
Tp(1;2)rb	Vap33	Cnt 5	34.5616	35.6242	Rpl32	Cnt 5	25.0875	25.0289	RpS3	Cnt 5	21.0575	21.1226
Tp(1;2)rb	Vap33	Tp 1	32.771	33.176	Rpl32	Tp 1	24.4272	25.8009	RpS3	Tp 1	21.16	21.1272
Tp(1;2)rb	Vap33	Tp 2	35.4408	35.1869	Rpl32	Tp 2	25.2923	25.2672	RpS3	Tp 2	21.6989	21.814
Tp(1;2)rb	Vap33	Tp 3	33.4441	33.6158	Rpl32	Tp 3	24.6472	24.7449	RpS3	Tp 3	21.0013	20.973
Tp(1;2)rb	Vap33	Tp 4	32.9685	32.621	Rpl32	Tp 4	24.3656	24.0338	RpS3	Tp 4	20.3675	20.383
Tp(1;2)rb	Vap33	Tp 5	34.2625	34.8061	Rpl32	Tp 5	25.0139	25.3592	RpS3	Tp 5	21.2351	21.1651
Tp(1;2)sn	Rab39	Cnt 1	29.266	28.9829	Rpl32	Cnt 1	25.258	24.888	RpS3	Cnt 1	21.037	21.0322
Tp(1;2)sn	Rab39	Cnt 2	28.4982	28.112	Rpl32	Cnt 2	24.9822	24.8283	RpS3	Cnt 2	21.0058	20.9
Tp(1;2)sn	Rab39	Cnt 3	29.2806	28.8266	Rpl32	Cnt 3	25.1759	25.5411	RpS3	Cnt 3	22.066	21.9184
Tp(1;2)sn	Rab39	Cnt 4	27.6941	27.8414	Rpl32	Cnt 4	24.1285	24.1419	RpS3	Cnt 4	20.203	20.3223
Tp(1;2)sn	Rab39	Cnt 5	27.3296	27.9396	Rpl32	Cnt 5	24.4258	24.281	RpS3	Cnt 5	20.5891	20.5741
Tp(1;2)sn	Rab39	Tp 1	25.9089	26.1239	Rpl32	Tp 1	23.0995	23.4521	RpS3	Tp 1	19.466	19.0473
Tp(1;2)sn	Rab39	Tp 2	26.8748	26.8379	Rpl32	Tp 2	23.6989	23.9866	RpS3	Tp 2	19.4747	19.5832
Tp(1;2)sn	Rab39	Tp 3	26.7182	26.2645	Rpl32	Tp 3	23.1036	22.853	RpS3	Tp 3	19.4326	19.1236
Tp(1;2)sn	Rab39	Tp 4	25.9853	26.1349	Rpl32	Tp 4	22.6165	22.6297	RpS3	Tp 4	18.7349	18.7167
Tp(1;2)sn	Rab39	Tp 5	25.5069	25.9235	Rpl32	Tp 5	22.4273	22.5236	RpS3	Tp 5	18.5232	18.4607
Tp(1;2)sn	Tom40	Cnt 1	27.5919	27.4184	Rpl32	Cnt 1	25.258	24.888	RpS3	Cnt 1	21.037	21.0322
Tp(1;2)sn	Tom40	Cnt 2	27.351	27.0228	Rpl32	Cnt 2	24.9822	24.8283	RpS3	Cnt 2	21.0058	20.9
Tp(1;2)sn	Tom40	Cnt 3	28.2336	27.4148	Rpl32	Cnt 3	25.1759	25.5411	RpS3	Cnt 3	22.066	21.9184
Tp(1;2)sn	Tom40	Cnt 4	26.6002	26.3638	Rpl32	Cnt 4	24.1285	24.1419	RpS3	Cnt 4	20.203	20.3223
Tp(1;2)sn	Tom40	Cnt 5	27.0372	26.8889	Rpl32	Cnt 5	24.4258	24.281	RpS3	Cnt 5	20.5891	20.5741
Tp(1;2)sn	Tom40	Tp 1	26.1347	26.4901	Rpl32	Tp 1	23.0995	23.4521	RpS3	Tp 1	19.466	19.0473
Tp(1;2)sn	Tom40	Tp 2	26.231	26.3764	Rpl32	Tp 2	23.6989	23.9866	RpS3	Tp 2	19.4747	19.5832
Tp(1;2)sn	Tom40	Tp 3	26.32	26.2849	Rpl32	Tp 3	23.1036	22.853	RpS3	Tp 3	19.4326	19.1236
Tp(1;2)sn	Tom40	Tp 4	24.4963	24.5122	Rpl32	Tp 4	22.6165	22.6297	RpS3	Tp 4	18.7349	18.7167
Tp(1;2)sn	Tom40	Tp 5	24.8503	24.5075	Rpl32	Tp 5	22.4273	22.5236	RpS3	Tp 5	18.5232	18.4607
a Transposition genotypes as listed in Table 1
b Transposition (Tp) or wildtype control (Cnt) samples run
c Control genes run for each sample

## Sheet: qPCR data for S3 Table
Genotypea	Gene	Sampleb	Ct1	Ct2	Rpl32c	Rpl32_Sample b	Rpl32_Ct1	Rpl32_Ct2	RpS3c	RpS3_Saampleb	RpS3_Ct1	RpS3_Ct2
Tp(1;2)rb	Act5C	Cnt 1	13.2235	13.5602	Rpl32	Cnt 1	12.8108	13.0197	RpS3	Cnt 1	12.2637	11.581
Tp(1;2)rb	Act5C	Cnt 2	13.41	13.878	Rpl32	Cnt 2	13.1862	13.7606	RpS3	Cnt 2	13.0194	12.254
Tp(1;2)rb	Act5C	Cnt 3	15.817	15.7087	Rpl32	Cnt 3	15.9405	16.3056	RpS3	Cnt 3	13.9156	13.566
Tp(1;2)rb	Act5C	Cnt 4	15.8852	15.2765	Rpl32	Cnt 4	14.932	15.4895	RpS3	Cnt 4	13.8981	14.131
Tp(1;2)rb	Act5C	Cnt 5	16.6089	16.7679	Rpl32	Cnt 5	17.8566	17.8951	RpS3	Cnt 5	14.9974	15.1773
Tp(1;2)rb	Act5C	Tp 1	16.6694	16.2018	Rpl32	Tp 1	17.0414	17.1729	RpS3	Tp 1	13.8893	14.5835
Tp(1;2)rb	Act5C	Tp 2	14.7673	18.1018	Rpl32	Tp 2	15.4822	15.0361	RpS3	Tp 2	14.1073	13.1825
Tp(1;2)rb	Act5C	Tp 3	16.0336	15.9563	Rpl32	Tp 3	15.5853	15.3168	RpS3	Tp 3	14.2307	14.0291
Tp(1;2)rb	Act5C	Tp 4	16.6707	16.6915	Rpl32	Tp 4	17.018	17.0094	RpS3	Tp 4	14.5407	14.3668
Tp(1;2)rb	Act5C	Tp 5	14.3253	14.2557	Rpl32	Tp 5	14.1294	13.3315	RpS3	Tp 5	12.4319	12.4008
Tp(1;2)rb	Rnp4F	Cnt 1	15.9477	15.4956	Rpl32	Cnt 1	12.8108	13.0197	RpS3	Cnt 1	12.2637	11.581
Tp(1;2)rb	Rnp4F	Cnt 2	15.9385	16.1509	Rpl32	Cnt 2	13.1862	13.7606	RpS3	Cnt 2	13.0194	12.254
Tp(1;2)rb	Rnp4F	Cnt 3	18.0342	18.2207	Rpl32	Cnt 3	15.9405	16.3056	RpS3	Cnt 3	13.9156	13.566
Tp(1;2)rb	Rnp4F	Cnt 4	17.6584	17.8696	Rpl32	Cnt 4	14.932	15.4895	RpS3	Cnt 4	13.8981	14.131
Tp(1;2)rb	Rnp4F	Cnt 5	19.1424	19.0835	Rpl32	Cnt 5	17.8566	17.8951	RpS3	Cnt 5	14.9974	15.1773
Tp(1;2)rb	Rnp4F	Tp 1	19.1791	19.2098	Rpl32	Tp 1	17.0414	17.1729	RpS3	Tp 1	13.8893	14.5835
Tp(1;2)rb	Rnp4F	Tp 2	17.978	16.9757	Rpl32	Tp 2	15.4822	15.0361	RpS3	Tp 2	14.1073	13.1825
Tp(1;2)rb	Rnp4F	Tp 3	18.2638	18.4247	Rpl32	Tp 3	15.5853	15.3168	RpS3	Tp 3	14.2307	14.0291
Tp(1;2)rb	Rnp4F	Tp 4	19.1051	19.4004	Rpl32	Tp 4	17.018	17.0094	RpS3	Tp 4	14.5407	14.3668
Tp(1;2)rb	Rnp4F	Tp 5	17.0986	17.0027	Rpl32	Tp 5	14.1294	13.3315	RpS3	Tp 5	12.4319	12.4008
Tp(1;2)rb	snf	Cnt 1	11.993	13.7182	Rpl32	Cnt 1	11.4995	12.5846	RpS3	Cnt 1	11.749	12.0678
Tp(1;2)rb	snf	Cnt 2	14.0894	14.3219	Rpl32	Cnt 2	12.0627	11.3978	RpS3	Cnt 2	12.8904	12.0132
Tp(1;2)rb	snf	Cnt 3	16.1874	16.2041	Rpl32	Cnt 3	15.0686	15.1004	RpS3	Cnt 3	13.6021	13.3518
Tp(1;2)rb	snf	Cnt 4	16.0453	15.7482	Rpl32	Cnt 4	14.1184	14.7989	RpS3	Cnt 4	12.2509	13.2964
Tp(1;2)rb	snf	Cnt 5	14.9394	15.9839	Rpl32	Cnt 5	16.1318	16.1487	RpS3	Cnt 5	14.3166	13.6523
Tp(1;2)rb	snf	Tp 1	16.4172	16.4013	Rpl32	Tp 1	16.7371	16.4623	RpS3	Tp 1	14.0128	13.7598
Tp(1;2)rb	snf	Tp 2	13.4211	15.1214	Rpl32	Tp 2	14.3543	14.2022	RpS3	Tp 2	12.4306	13.2945
Tp(1;2)rb	snf	Tp 3	15.8857	15.9609	Rpl32	Tp 3	15.1703	14.9308	RpS3	Tp 3	15.0461	13.4658
Tp(1;2)rb	snf	Tp 4	16.6229	16.4774	Rpl32	Tp 4	15.8622	15.671	RpS3	Tp 4	14.7246	14.4487
Tp(1;2)rb	snf	Tp 5	13.2776	14.3073	Rpl32	Tp 5	13.2052	12.6712	RpS3	Tp 5	11.9399	12.4422
Tp(1;2)rb	Vap33	Cnt 1	17.8266	17.8203	Rpl32	Cnt 1	11.4995	12.5846	RpS3	Cnt 1	11.749	12.0678
Tp(1;2)rb	Vap33	Cnt 2	18.4864	18.2286	Rpl32	Cnt 2	12.0627	11.3978	RpS3	Cnt 2	12.8904	12.0132
Tp(1;2)rb	Vap33	Cnt 3	20.4844	20.1524	Rpl32	Cnt 3	15.0686	15.1004	RpS3	Cnt 3	13.6021	13.3518
Tp(1;2)rb	Vap33	Cnt 4	20.3265	20.4029	Rpl32	Cnt 4	14.1184	14.7989	RpS3	Cnt 4	12.2509	13.2964
Tp(1;2)rb	Vap33	Cnt 5	21.0894	20.2845	Rpl32	Cnt 5	16.1318	16.1487	RpS3	Cnt 5	14.3166	13.6523
Tp(1;2)rb	Vap33	Tp 1	20.4087	20.2825	Rpl32	Tp 1	16.7371	16.4623	RpS3	Tp 1	14.0128	13.7598
Tp(1;2)rb	Vap33	Tp 2	18.5928	19.0151	Rpl32	Tp 2	14.3543	14.2022	RpS3	Tp 2	12.4306	13.2945
Tp(1;2)rb	Vap33	Tp 3	20.0851	20.1232	Rpl32	Tp 3	15.1703	14.9308	RpS3	Tp 3	15.0461	13.4658
Tp(1;2)rb	Vap33	Tp 4	20.196	20.6189	Rpl32	Tp 4	15.8622	15.671	RpS3	Tp 4	14.7246	14.4487
Tp(1;2)rb	Vap33	Tp 5	18.2345	18.4222	Rpl32	Tp 5	13.2052	12.6712	RpS3	Tp 5	11.9399	12.4422
Tp(1;2)sn	Rab39	Cnt 1	23.0936	22.9883	Rpl32	Cnt 1	17.7762	17.6907	RpS3	Cnt 1	15.1752	15.277
Tp(1;2)sn	Rab39	Cnt 2	24.3258	24.8014	Rpl32	Cnt 2	18.7315	18.6735	RpS3	Cnt 2	16.1643	16.1843
Tp(1;2)sn	Rab39	Cnt 3	25.1447	25.6051	Rpl32	Cnt 3	19.1596	19.2193	RpS3	Cnt 3	16.7774	16.8922
Tp(1;2)sn	Rab39	Cnt 4	24.5126	24.4324	Rpl32	Cnt 4	19.032	18.3178	RpS3	Cnt 4	16.0849	16.1778
Tp(1;2)sn	Rab39	Cnt 5	23.6308	23.8261	Rpl32	Cnt 5	18.3072	18.5295	RpS3	Cnt 5	15.603	15.6185
Tp(1;2)sn	Rab39	Tp 1	24.0631	24.2139	Rpl32	Tp 1	18.0055	18.0601	RpS3	Tp 1	16.1279	14.8189
Tp(1;2)sn	Rab39	Tp 2	24.1455	24.1583	Rpl32	Tp 2	18.0485	18.346	RpS3	Tp 2	15.6806	15.6634
Tp(1;2)sn	Rab39	Tp 3	24.6526	25.1661	Rpl32	Tp 3	18.2166	18.6677	RpS3	Tp 3	15.9445	15.9475
Tp(1;2)sn	Rab39	Tp 4	25.578	25.9074	Rpl32	Tp 4	18.1354	18.0014	RpS3	Tp 4	15.9399	16.1912
Tp(1;2)sn	Rab39	Tp 5	25.1262	25.1216	Rpl32	Tp 5	18.3712	18.3055	RpS3	Tp 5	15.847	15.881
Tp(1;2)sn	Tom40	Cnt 1	19.1259	19.1708	Rpl32	Cnt 1	17.7762	17.6907	RpS3	Cnt 1	15.1752	15.277
Tp(1;2)sn	Tom40	Cnt 2	19.7343	19.6558	Rpl32	Cnt 2	18.7315	18.6735	RpS3	Cnt 2	16.1643	16.1843
Tp(1;2)sn	Tom40	Cnt 3	20.484	20.5007	Rpl32	Cnt 3	19.1596	19.2193	RpS3	Cnt 3	16.7774	16.8922
Tp(1;2)sn	Tom40	Cnt 4	20.1348	19.7989	Rpl32	Cnt 4	19.032	18.3178	RpS3	Cnt 4	16.0849	16.1778
Tp(1;2)sn	Tom40	Cnt 5	19.1516	19.213	Rpl32	Cnt 5	18.3072	18.5295	RpS3	Cnt 5	15.603	15.6185
Tp(1;2)sn	Tom40	Tp 1	20.0569	19.8385	Rpl32	Tp 1	18.0055	18.0601	RpS3	Tp 1	16.1279	14.8189
Tp(1;2)sn	Tom40	Tp 2	20.1613	19.1928	Rpl32	Tp 2	18.0485	18.346	RpS3	Tp 2	15.6806	15.6634
Tp(1;2)sn	Tom40	Tp 3	20.0607	20.1467	Rpl32	Tp 3	18.2166	18.6677	RpS3	Tp 3	15.9445	15.9475
Tp(1;2)sn	Tom40	Tp 4	19.3452	18.9849	Rpl32	Tp 4	18.1354	18.0014	RpS3	Tp 4	15.9399	16.1912
Tp(1;2)sn	Tom40	Tp 5	19.7608	19.7154	Rpl32	Tp 5	18.3712	18.3055	RpS3	Tp 5	15.847	15.881
a Transposition genotypes as listed in Table 1
b Transposition (Tp) or wildtype control (Cnt) samples run
c Control genes run for each sample

## Sheet: qPCR data for S4 Table
tissue	Gene	Stocka	Locationb	Replicatec	Ct1	Ct2	RpS3d	RpS3_Samplec	RpS3_Ct1	RpS3_Ct2
ovary	Ubiquitin	1626	A	1	15.14	14.89	RpS3	1626 1	13.78	13.54
ovary	Ubiquitin	1626	A	2	15.13	14.86	RpS3	1626 2	14.18	13.82
ovary	Ubiquitin	1626	A	3	14.71	14.41	RpS3	1626 3	13.33	13.34
ovary	Ubiquitin	1626	A	4	14.55	14.45	RpS3	1626 4	13.09	12.6
ovary	Ubiquitin	1626	A	5	17.16	17.01	RpS3	1626 5	12.42	12.61
ovary	Ubiquitin	1681	X	1	15.21	15.78	RpS3	1681 1	14.24	13.61
ovary	Ubiquitin	1681	X	2	16.65	16.93	RpS3	1681 2	15.45	15.51
ovary	Ubiquitin	1681	X	3	15.23	15.14	RpS3	1681 3	14.1	13.9
ovary	Ubiquitin	1681	X	4	15.4	15.69	RpS3	1681 4	13.25	13.81
ovary	Ubiquitin	1681	X	5	15.47	15.49	RpS3	1681 5	13.89	14.07
ovary	Ubiquitin	5154	X	1	15.55	15.68	RpS3	5154 1	13.51	13.26
ovary	Ubiquitin	5154	X	2	15.9	15.93	RpS3	5154 2	14.13	13.86
ovary	Ubiquitin	5154	X	3	14.71	14.67	RpS3	5154 3	13.17	12.75
ovary	Ubiquitin	5154	X	4	15.11	14.72	RpS3	5154 4	13.36	13
ovary	Ubiquitin	5154	X	5	14.82	14.45	RpS3	5154 5	12.82	12.66
ovary	Ubiquitin	5188	A	1	16.06	15.89	RpS3	5188 1	13.89	14.08
ovary	Ubiquitin	5188	A	2	15.67	16.18	RpS3	5188 2	14.46	14.37
ovary	Ubiquitin	5188	A	3	16.28	15.96	RpS3	5188 3	14.53	14.27
ovary	Ubiquitin	5188	A	4	15.01	15.1	RpS3	5188 4	13.49	13.39
ovary	Ubiquitin	5188	A	5	15.17	15.23	RpS3	5188 5	13.39	13.37
male carcass	Ubiquitin	1626	A	1	22.81	22.99	RpS3	1626 1	22.66	22.73
male carcass	Ubiquitin	1626	A	2	23.02	23.19	RpS3	1626 2	22.56	22.33
male carcass	Ubiquitin	1626	A	3	23.67	23.55	RpS3	1626 3	23.02	23.1
male carcass	Ubiquitin	1626	A	4	21.29	21.71	RpS3	1626 4	22.4	22.17
male carcass	Ubiquitin	1626	A	5	25.12	25.25	RpS3	1626 5	23.53	23.42
male carcass	Ubiquitin	1681	X	1	19.92	19.91	RpS3	1681 1	20.94	20.99
male carcass	Ubiquitin	1681	X	2	19.57	19.44	RpS3	1681 2	20.61	21.01
male carcass	Ubiquitin	1681	X	3	19.24	19.27	RpS3	1681 3	19.75	19.53
male carcass	Ubiquitin	1681	X	4	19.78	20	RpS3	1681 4	20.2	20.22
male carcass	Ubiquitin	1681	X	5	19.22	19.27	RpS3	1681 5	19.87	20.05
male carcass	Ubiquitin	5154	X	1	19.31	19.48	RpS3	5154 1	19.55	19.68
male carcass	Ubiquitin	5154	X	2	19.05	19.11	RpS3	5154 2	19.48	19.85
male carcass	Ubiquitin	5154	X	3	19.31	19.12	RpS3	5154 3	19.28	19.43
male carcass	Ubiquitin	5154	X	4	19.27	19.33	RpS3	5154 4	19.84	20.03
male carcass	Ubiquitin	5154	X	5	18.15	18.11	RpS3	5154 5	19.88	19.72
male carcass	Ubiquitin	5188	A	1	22.69	22.75	RpS3	5188 1	22	22.17
male carcass	Ubiquitin	5188	A	2	28.3	28.74	RpS3	5188 2	23.25	23.36
male carcass	Ubiquitin	5188	A	3	23.82	23.77	RpS3	5188 3	23.24	23.11
male carcass	Ubiquitin	5188	A	4	23.35	23.19	RpS3	5188 4	23.11	23.02
male carcass	Ubiquitin	5188	A	5	23.63	23.46	RpS3	5188 5	23.55	23.26
female carcass	Ubiquitin	1626	A	1	20.23	19.2	RpS3	1626 1	18.14	18.02
female carcass	Ubiquitin	1626	A	2	19.47	18.45	RpS3	1626 2	17.57	17.24
female carcass	Ubiquitin	1626	A	3	19.29	18.51	RpS3	1626 3	17.24	17.15
female carcass	Ubiquitin	1626	A	4	22.67	21.94	RpS3	1626 4	17.33	17.39
female carcass	Ubiquitin	1626	A	5	20.27	20.23	RpS3	1626 5	18.27	18.24
female carcass	Ubiquitin	1681	X	1	20.35	20.36	RpS3	1681 1	18.45	18.55
female carcass	Ubiquitin	1681	X	2	20.58	20.27	RpS3	1681 2	18.74	18.4
female carcass	Ubiquitin	1681	X	3	22.64	22.54	RpS3	1681 3	18.72	18.92
female carcass	Ubiquitin	1681	X	4	20.39	20.29	RpS3	1681 4	18.45	18.52
female carcass	Ubiquitin	1681	X	5	20.48	20.29	RpS3	1681 5	18.64	18.66
female carcass	Ubiquitin	5154	X	1	19.64	19.57	RpS3	5154 1	17.79	17.96
female carcass	Ubiquitin	5154	X	2	19.82	19.67	RpS3	5154 2	17.56	18
female carcass	Ubiquitin	5154	X	3	20.35	20.73	RpS3	5154 3	17.7	17.82
female carcass	Ubiquitin	5154	X	4	19.24	19.41	RpS3	5154 4	17.42	17.06
female carcass	Ubiquitin	5154	X	5	19.28	19.03	RpS3	5154 5	17.19	17.16
female carcass	Ubiquitin	5188	A	1	20.4	20.32	RpS3	5188 1	18.05	18.47
female carcass	Ubiquitin	5188	A	2	21.72	22.15	RpS3	5188 2	17.31	17.49
female carcass	Ubiquitin	5188	A	3	19.35	19.27	RpS3	5188 3	17.05	16.72
female carcass	Ubiquitin	5188	A	4	20.29	20.65	RpS3	5188 4	17.73	18.03
female carcass	Ubiquitin	5188	A	5	20	19.7	RpS3	5188 5	17.35	17.51
a Sample stock assayed as listed in S6 Table
b Genomic location of sample: X chromosome (X) or autosome (A)
c Biological sample replicates run
d Control gene run for each sample
