# Supplementary material for: Sex Chromosome-wide Transcriptional Suppression and Compensatory Cis-Regulatory Evolution Mediate Gene Expression in the Drosophila Male Germline
Source: PLoS Biol. 2016 Jul 12;14(7):e1002499. doi: 10.1371/journal.pbio.1002499 (PMC4942098; doi:10.1371/journal.pbio.1002499)
Supplement: S1 Table — (XLS) [file pbio.1002499.s007.xls]

## Sheet: Sheet1
Gene	Tp(X;A) genotype	Genome Coordinate	X-linkeda	SE	Tp(X;A) location	Autosomala	SE	Tp(X;A)-WT	A/X	Pb
Vap33	Tp(1;2)rb+71g/Y	3,948,975..3,955,442	-3.45159	0.14363	23A1-23A5	-3.65709	0.285118	-0.205504	0.867236	0.544
snf	Tp(1;2)rb+71g/Y	5,309,242..5,310,501	0.744958	0.205804	23A1-23A5	-0.181984	0.294461	-0.926942	0.525972	0.036*
Rnp4F	Tp(1;2)rb+71g/Y	5,318,928..5,322,696	-1.95852	0.196512	23A1-23A5	-2.77437	0.162518	-0.815851	0.568073	0.013*
Act5C	Tp(1;2)rb+71g/Y	5,900,861..5,905,399	-0.119627	0.194227	23A1-23A5	-0.245175	0.373718	-0.125548	0.916656	0.7757
Rab39	Tp(1;2)sn+72`/Y	7,734,923..7,736,756	-2.07541	0.263	58E	-3.44462	0.223	-1.369	0.387	0.00441
Tom40	Tp(1;2)sn+72`/Y	7,736,893..7,739,978	-2.44256	0.186	58E	-3.01707	0.316	-0.574	0.672	0.1644
a Log2 expression relative to control gene expression
b P-values from paired t-tests
* Significant change in expression change in alternative direction, X>A.
