# Supplementary material for: Sex Chromosome-wide Transcriptional Suppression and Compensatory Cis-Regulatory Evolution Mediate Gene Expression in the Drosophila Male Germline
Source: PLoS Biol. 2016 Jul 12;14(7):e1002499. doi: 10.1371/journal.pbio.1002499 (PMC4942098; doi:10.1371/journal.pbio.1002499)
Supplement: S2 Table — (XLS) [file pbio.1002499.s008.xls]

## Sheet: Sheet1
Gene	Tp(X;A) genotype	Genome Coordinate	X-linkeda	SE	Tp(X;A) location	Autosomala	SE	Tp(X;A)-WT	A/X	Pb
Vap33	Tp(1;2)rb+71g/Y	3,948,975..3,955,442	-11.9105	0.0798462	23A1-23A5	-10.8354	0.33828	1.07513	2.10691	0.03166
snf	Tp(1;2)rb+71g/Y	5,309,242..5,310,501	-2.45459	0.0688663	23A1-23A5	-2.42961	0.0712103	0.024976	1.01746	0.8073
Rnp4F	Tp(1;2)rb+71g/Y	5,318,928..5,322,696	-5.49037	0.0435052	23A1-23A5	-5.2703	0.214372	0.220071	1.16479	0.3673
Act5C	Tp(1;2)rb+71g/Y	5,900,861..5,905,399	-4.37436	0.188796	23A1-23A5	-3.18125	0.177366	1.19311	2.28645	0.00176
Rab39	Tp(1;2)sn+72`/Y	7,734,923..7,736,756	-5.51218	0.153408	58E	-5.18	0.136427	0.403387	1.26	0.1244
Tom40	Tp(1;2)sn+72`/Y	7,736,893..7,739,978	-4.32733	0.0641649	58E	-4.57265	0.253234	-0.245318	0.84363	0.3952
a Log2 expression relative to control gene expression
b P-values from paired t-tests
