# Supplementary material for: Sex Chromosome-wide Transcriptional Suppression and Compensatory Cis-Regulatory Evolution Mediate Gene Expression in the Drosophila Male Germline
Source: PLoS Biol. 2016 Jul 12;14(7):e1002499. doi: 10.1371/journal.pbio.1002499 (PMC4942098; doi:10.1371/journal.pbio.1002499)
Supplement: S3 Table — (XLS) [file pbio.1002499.s009.xls]

## Sheet: Sheet1
Gene	Tp(X;A) genotype	Genome Coordinate	X-linkeda	SE	Tp(X;A) location	Autosomala	SE	Tp(X;A)-WT	A/X	Pb
Vap33	Tp(1;2)rb+71g/Y	3,948,975..3,955,442	-6.10509	0.192545	23A1-23A5	-5.35632	0.116216	0.74877	1.68036	0.01382
snf	Tp(1;2)rb+71g/Y	5,309,242..5,310,501	-1.51798	0.371017	23A1-23A5	-1.1477	0.116709	0.37028	1.2926	0.3867
Rnp4F	Tp(1;2)rb+71g/Y	5,318,928..5,322,696	-3.05415	0.117099	23A1-23A5	-3.51952	0.150905	-0.465372	0.724284	0.043*
Act5C	Tp(1;2)rb+71g/Y	5,900,861..5,905,399	-0.713584	0.144614	23A1-23A5	-1.22306	0.207854	-0.509478	0.702477	0.08333
Rab39	Tp(1;2)sn+72`/Y	7,734,923..7,736,756	-6.96648	0.145075	58E	-7.80326	0.258369	-0.83678	0.559892	0.029*
Tom40	Tp(1;2)sn+72`/Y	7,736,893..7,739,978	-2.42738	0.0938313	58E	-2.71632	0.181011	-0.28894	0.818503	0.2062
a Log2 expression relative to control gene expression
b P-values from paired t-tests
* Significant change in expression change in alternative direction, X>A.
