# Supplementary material for: Sex Chromosome-wide Transcriptional Suppression and Compensatory Cis-Regulatory Evolution Mediate Gene Expression in the Drosophila Male Germline
Source: PLoS Biol. 2016 Jul 12;14(7):e1002499. doi: 10.1371/journal.pbio.1002499 (PMC4942098; doi:10.1371/journal.pbio.1002499)
Supplement: S4 Table — (XLS) [file pbio.1002499.s010.xls]

## Sheet: Sheet1
Transgene	Tissue	X-linkeda	nX	SEX	Autosomala	nA	SEA	Tp(X;A)-WT	A/X	Pb
P{Ubi-GFP.D}	Female carcass	3.18933	2	0.0619627	2.40785	2	0.344865	-0.78148	0.58177	0.051*
	Male carcass	0.703112	2	0.157839	-0.916754	2	0.515741	-1.61987	0.325366	0.046*
	Ovary	-1.709	2	0.101953	-1.844	2	0.316801	-0.135	0.91067	0.62398
a Log2 expression relative to control gene expression
b ANOVA, P-value for X-linked versus autosomal inserts
* Change in expression change in alternative direction, X>A.
