# Supplementary material for: Sex Chromosome-wide Transcriptional Suppression and Compensatory Cis-Regulatory Evolution Mediate Gene Expression in the Drosophila Male Germline
Source: PLoS Biol. 2016 Jul 12;14(7):e1002499. doi: 10.1371/journal.pbio.1002499 (PMC4942098; doi:10.1371/journal.pbio.1002499)
Supplement: S6 Table — (XLS) [file pbio.1002499.s012.xls]

## Sheet: Sheet1
Experiment	Bloomington Stock Number	Genotype
P(Act-GFP)	33770	P{ActGFP}38, y1 w1118; C(1)DX, y1 w1 f1; P{UAS-APP.Aβ42.B}m26a
	4559	FM7i, P{ActGFP}JMR3/C(1)DX, y1 f1
	6590	Ptp52F18.3/CyO, P{ActGFP}JMR1
	4534	w*; Sb1/TM3, P{ActGFP}JMR2, Ser1
	9549	w1118; P{ActGFP}unc-13GJ/In(4)ciD, ciD panciD
p(Ubi-GFP)	1681	y1 w67c23 P{Ubi-GFP.D}ID-1
	5188	w*; P{neoFRT}82B P{Ubi-GFP.D}83
	1626	w*; P{Ubi-GFP.D}61EF P{FRT(whs)}2A
	5153	y1 w67c23 P{Ubi-GFP.D}ID-1 P{FRT(whs)}101
	5623	w1118 P{w[+mC]=Ubi-GFP(S65T)nls}X P{ry[+t7.2]=neoFRT}18A
	5624	w1118 P{Ubi-GFP(S65T)nls}X RpS5a2 P{neoFRT}18A/FM7a
	5625	w1118 P{πM}5A P{πM}10D P{Ubi-GFP(S65T)nls}X P{neoFRT}18A
	5627	w1118; P{neoFRT}82B P{Ubi-GFP(S65T)nls}3R P{A92}RpS3Plac92/TM6C, Sb1
	5630	w1118; P{Ubi-GFP(S65T)nls}3L P{neoFRT}80B/TM3, Sb1
	5154	y1 w67c23 P{Ubi-GFP.D}ID-1 P{FRT(whs)}9-2
	1620	w*; P{Ubi-GFP.D}61EF P{neoFRT}80B
	5626	w1118; P{neoFRT}42D P{Ubi-GFP(S65T)nls}2R/CyO
	5629	w1118; P{Ubi-GFP(S65T)nls}2L P{neoFRT}40A/CyO
T(1;3)	3830	T(1;3)l-v455, y1/FM6
	102067	T(1;3)OR17, y1 / FM6
Tp(1;A)	909	Tp(1;2)rb+71g, ct6 v1/C(1)DX, y1 f1
	910	Tp(1;2)sn+72d, f1 car1/C(1)DX, y1 f1; Dp(?;2)bwD, bwD
	27887	Df(1)BSC843, w1118/Binsinscy
	30215	w1118; Dp(1;3)DC004, PBac{DC004}VK00033/TM6C, Sb1
	30271	w1118; Dp(1;3)DC130, PBac{DC130}VK00033
	27584	Df(1)BSC823, w1118/Binsinscy
	30226	w1118; Dp(1;3)DC026, PBac{DC026}VK00033
	25063	Df(1)BSC535, w1118/FM7h/Dp(2;Y)G, P{hs-hid}Y
	7720	Df(1)Exel6251, w1118 P{XP-U}Exel6251/FM7c
	32323	w1118; Dp(1;3)DC523, PBac{DC523}VK00033/TM6C, Sb1
