# Supplementary material for: Sex Chromosome-wide Transcriptional Suppression and Compensatory Cis-Regulatory Evolution Mediate Gene Expression in the Drosophila Male Germline
Source: PLoS Biol. 2016 Jul 12;14(7):e1002499. doi: 10.1371/journal.pbio.1002499 (PMC4942098; doi:10.1371/journal.pbio.1002499)
Supplement: S7 Table — (XLS) [file pbio.1002499.s013.xls]

## Sheet: Sheet1
Gene	Forward Primer	Reverse Primer	Efficiency
CG12470	AGGAAAGAAGGGCAAGAAGC	CGGGTAATGATTCGGTTGAG	97.11
CG13377	TGCTCAGAACCAACATCCTG	AAAGGCAACCAGTCCATCAC	94.74
cin	ATGGCTATGCCATGAAGTCC	TCCACTTGCACTACGCAATC	90.71
Vap33	AGCACAAGTTCATGGTGCAG	ACTTCAGTTTGGCGTCCATC	98.63
CG15572	AAGTTGGCTGGATCACTTGG	TTGAGCTGGTTCAGTTGGTG	90.63
CG15578	GGAATTCTTTGCCCAAGTGC	AGGTTCATCGGTTTGGTGAG	106.38
CG12681	GCGAGAAGCTGGAGAAAATG	TGAGAAAGTCCTTCGGTTGC	104.9
CG5062	CAGTCGGCCAAAAGATTCTC	GCTGCCTTACGTTCGTTTTC	101.16
CG17764	ATCTCCTGGCAAATCTGAGC	GACAATTCAGCGATCTGTGC	96
CG3323	GGGCAATCACAAGGCTAAAC	TGTCGTGATCCATTGAGCTG	99.6
snf	GAAGGTCAAGCCACCAAAAC	GATTGAACAGCATGGACAGC	108.1
Rnp4F	GGTTTGAAATGGCCACAGAG	AGGGCATTGCATACGTTGAG	96
Act5C	GTGAAATCGTCCGTGACATC	AAGCCTCCATTCCCAAGAAC	90.05
CG3198	GATTATGATGGCTCCGGTTG	ACCATCACCATAAATCGCACCACAG	99.56
CG3192	TTGGGATAATCTCCGTAGCC	CATGGCTGGCTGGAATAAG	100.38
CG4095	AATCTCTGGGTGGTTTGCAG	CCGTACGAAACTTGCCATTC	97.55
CG11369	ATATCACCAGTCGCCAAAGG	AAGAACCCCCGATCCATTAC	93.52
CG12689	TTGGCGATAGGAGGAATACG	GGCAAATGGCTGTTGAGAAC	108.22
Rab39	AGAGCTCGCTGCTCAAATTC	CCGTCCTTCATTTCGATGAG	96.08
Tom40	CCAAAGCGAATCTGGTCTTC	AGACGCTTCTCCAAAACACC	102.86
CG32718	TTCCGCTCCTTGAATGTCTC	TGCGAGTCACGAAGCAAG	103.01
CG10920	TTTGCCTACGATTGGGCTAC	GTCGCATAACAAAGGGCTTC	95.94
CG8509	TGAGCAGGGGAAGATAATGG	ATGTAGTTGCGCTCCAATCC	101.25
CG8565	TCACGGGCCTAAAGTTTCTG	CCGTTTTGGTCATCTTGGAG	96.62
CG8578	GCTTCACGAACAACTTGACG	TGGGCCTCGTAATCATTCTC	105.21
UBL3	GGGCTCTGGCAAATTATCAC	GAAGATTGGACCCACGAAAC	103.01
CG31528	TTTCTCGGATCATCCTGGTC	ATGGAGAGTTTGCTGCTTCC	92.98
CG31526	TAGCCTTTGGCACGGTATTC	TAGCCTTTGGCACGGTATTC	94.45
CG7920	GGCTCAAATCAATCCCAAGA	TGCCGATCTTCTTCTCCACT	97.13
ocn	CTTGGACCAAATTCCAGCAT	CCAACAGGGCAGTTAGGAAA	103.94
janA	AGGGCTTTGGAAAAGCTGAT	ATCATGGCACACAGGATCAA	101.56
janB	AGTCATTGCGTCTGCTTCCT	CGCCACGGACAATAACTCTT	98.75
Rpl32	CCATTTGTGCGACAGCTTAG	CAACCTGCTTCAAGATGACC	103.52
CG31029	CTCCGCTTCACCGGATATAA	CAGCTGTTCGTTGCACACTT	90.17
Tpi	TCAAGGACTGGAAGAACGTG	TTGGAGATGTTGTCGCTCAG	99.26
Actin-GFP	TGGAAGCGTTCAACTAGCAG	AAAGGGCAGATTGTGTGGAC	110.07
Ubiquitin-GFP	CTACCTGTTCCATGGCCAACACTTGTCACTAC	GTACATAACCTTCGGGCATGGCACTCTTGAAAAA	100.17
mini-white	TGTTGGCCCAAAAAGATGA	TGCTCAAGGAACCACTCCTC	94
RpS3	TCTTTCTTTTCTGCGCACCA	TCGCATTCATTTTGACGTCG	98.62
Rpl24	TTTCTACGCCAGCAAGATGAAAA	ATTGCGCTTCATCAGGTAGG	97.86
lacZ	AGCAGCAGCAGACCATTTTC	ACGTCTGAACGTCGAAAACC	98.45
CG14806	ACAAAGCGTTCCTCGACAAG	ATGGGGACGACAGATATTGC	99.4
CG32806	CCAGGCGAAAAGATGAAGAC	TCCATTGAGGAGCCACTTTG	110.1
EGH	AGAATTCGGTGCGTGGTATC	TATCATCGGAGACCCGAAAG	104.6
CG14054	AAGAAGCACTGGAACAC	ACGAAGAGATTGAGGGCATC	106.8
CG3795	AGCTGAAGGCCAAGAAGTTG	TCCTCGGCCTCAATAATCTG	98.86
CG14635	TTTCTATGCCACAGCGACAC	TCGAACTGAACCAGATGACC	92.51
CG13359	CACGAGGAACTTGACCATTG	CTGGTGGATTTTGCCTTGTC	110.1
RpS3 57	CAAGTTCGTTTCCGATGG	TGATGATCTCAGTGCGAGAG	100.2
